# Supplementary material for: Prevalence and mechanisms of evolutionary contingency in human influenza H3N2 neuraminidase
Source: Nat Commun. 2022 Oct 28;13:6443. doi: 10.1038/s41467-022-34060-8 (PMC9616408; doi:10.1038/s41467-022-34060-8)
Supplement: Supplementary file 4 — Source Data [file 41467_2022_34060_MOESM4_ESM.xlsx]

## Sheet: Figure 1a
Mutation	Log10 TCID50 (replicate 1)	Log10 TCID50 (replicate 2)	Mean	SD
S18A	7.74809	8.32559	8.03684	0.408355
I20V	7.35901	8.32559	7.8423	0.683473
F23L	7.74809	8.71466	8.23138	0.683473
I30V	6.96994	7.54744	7.25869	0.408355
F42C	6.96994	7.54744	7.25869	0.408355
N43D	7.74809	7.93651	7.8423	0.133237
P46A	7.74809	7.93651	7.8423	0.133237
N47S	6.96994	7.93651	7.45323	0.683473
L52P	6.96994	7.93651	7.45323	0.683473
T56I	7.74809	7.54744	7.64776	0.141881
T69N	7.74809	7.93651	7.8423	0.133237
P81V	7.35901	7.93651	7.64776	0.408355
A82V	6.58086	8.32559	7.45323	1.23371
G93Q	7.35901	7.15836	7.25869	0.141881
P126H	5.80271	7.54744	6.67507	1.23371
D127G	5.80271	7.15836	6.48054	0.958591
N141D	6.96994	7.93651	7.45323	0.683473
V143K	6.58086	8.32559	7.45323	1.23371
N147D	7.35901	7.93651	7.64776	0.408355
V149I	6.96994	7.54744	7.25869	0.408355
R150H	6.58086	7.93651	7.25869	0.958591
T153I	2.30103	3.25527	2.77815	0.674751
Y155H	5.80271	7.54744	6.67507	1.23371
K172R	6.19179	7.93651	7.06415	1.23371
N208D	7.74809	8.32559	8.03684	0.408355
V215I	7.35901	8.71466	8.03684	0.958591
V216G	7.35901	8.32559	7.8423	0.683473
K220Q	7.74809	7.15836	7.45323	0.416999
E221N	6.96994	7.54744	7.25869	0.408355
K249R	6.96994	7.93651	7.45323	0.683473
K253R	7.35901	7.54744	7.45323	0.133237
K258E	7.35901	7.54744	7.45323	0.133237
T265I	6.96994	7.15836	7.06415	0.133237
T267P	7.35901	7.54744	7.45323	0.133237
V290I	7.35901	7.54744	7.45323	0.133237
I302V	7.74809	8.32559	8.03684	0.408355
I307M	7.74809	7.54744	7.64776	0.141881
K308E	6.96994	7.54744	7.25869	0.408355
H310Y	7.74809	7.93651	7.8423	0.133237
V313D	7.74809	7.93651	7.8423	0.133237
K328N	7.35901	7.15836	7.25869	0.141881
T329D	7.74809	7.54744	7.64776	0.141881
S331R	6.96994	7.93651	7.45323	0.683473
S334N	7.74809	8.32559	8.03684	0.408355
H336N	6.96994	7.93651	7.45323	0.683473
L338R	7.35901	8.32559	7.8423	0.683473
D339N	7.35901	8.32559	7.8423	0.683473
E344R	6.96994	8.32559	7.64776	0.958591
G346N	7.74809	8.32559	8.03684	0.408355
H347Q	7.35901	7.54744	7.45323	0.133237
D356N	2.30103	3.25527	2.77815	0.674751
N358D	7.35901	7.15836	7.25869	0.141881
N367S	6.96994	8.32559	7.64776	0.958591
E368K	5.80271	7.54744	6.67507	1.23371
T369D	7.74809	7.93651	7.8423	0.133237
S370L	7.74809	7.54744	7.64776	0.141881
L372S	7.35901	7.93651	7.64776	0.408355
E381G	6.58086	7.93651	7.25869	0.958591
N385T	6.58086	7.15836	6.86961	0.408355
K387N	7.35901	7.93651	7.64776	0.408355
L390S	7.74809	7.54744	7.64776	0.141881
R400S	7.74809	7.15836	7.45323	0.416999
G401D	7.35901	7.54744	7.45323	0.133237
D402N	7.74809	7.54744	7.64776	0.141881
E432Q	6.96994	7.54744	7.25869	0.408355
E435R	7.74809	7.54744	7.64776	0.141881
L437W	7.35901	7.93651	7.64776	0.408355
D463N	7.74809	7.93651	7.8423	0.133237
L464I	7.35901	7.54744	7.45323	0.133237
L466F	7.74809	7.54744	7.64776	0.141881
WT	7.35901	7.54744	7.45323	0.133237

## Sheet: Figure 1c
Strain	Mutation	Log10 TCID50 (replicate 1)	Log10 TCID50 (replicate 2)	Log10 TCID50 (replicate 3)	Mean	SD
HK68	WT	6	7	7	6.66667	0.57735
Bk79	WT	5.5	6.25	5.75	5.83333	0.381881
Bei89	WT	6.5	6.75	6.5	6.58333	0.144338
SD93	WT	6.5	7	5.75	6.41667	0.629153
Mos99	WT	6.5	7.25	6.5	6.75	0.433013
Wy03	WT	7	8	6.75	7.25	0.661438
HK68	N387K	< 1.3	< 1.3	< 1.3	< 1.3	0
Bk79	N387K	< 1.3	< 1.3	< 1.3	< 1.3	0
Bei89	N387K	< 1.3	< 1.3	< 1.3	< 1.3	0
SD93	N387K	< 1.3	< 1.3	< 1.3	< 1.3	0
Mos99	N387K	5	3.49996	3.75	4.08332	0.803651
Wy03	N387K	7.25	6.5	6	6.58333	0.629153

## Sheet: Figure 1d
Strain	Mutation	Log10 TCID50 (replicate 1)	Log10 TCID50 (replicate 2)	Log10 TCID50 (replicate 3)	Mean	SD
HK68	WT	6	7	7	6.66667	0.57735
Bil69	WT	5.25	5.25	5	5.16667	0.144338
Bil71	WT	5	5.25	5.25	5.16667	0.144338
Alb76	WT	5.25	5.25	5.5	5.33333	0.144338
Bk79	WT	5.5	6.25	5.75	5.83333	0.381881
Bei89	WT	6.5	6.75	6.5	6.58333	0.144338
SD93	WT	6.5	7	5.75	6.41667	0.629153
HK68	N336H	< 1.3	< 1.3	< 1.3	< 1.3	0
Bil69	N336H	< 1.3	< 1.3	< 1.3	< 1.3	0
Bil71	Y336H	5.25	5.5	5.25	5.33333	0.144338
Alb76	Y336H	5.75	6	6.25	6	0.25
Bk79	Y336H	4.25	4.5	5	4.58333	0.381881
Bei89	Y336H	5	5.25	5.25	5.16667	0.144338
SD93	Y336H	4	3.75	5	4.25	0.661438

## Sheet: Figure 2b
Strain	Mutation	Log10 TCID50 (replicate 1)	Log10 TCID50 (replicate 2)	Log10 TCID50 (replicate 3)	Mean	SD
HK68	WT	6	7	7	6.66667	0.57735
Bk79	WT	5.5	6.25	5.75	5.83333	0.381881
Bei89	WT	6.5	6.75	6.5	6.58333	0.144338
SD93	WT	6.5	7	5.75	6.41667	0.629153
Mos99	WT	6.5	7.25	6.5	6.75	0.433013
HK68	N387K	< 1.3	< 1.3	< 1.3	< 1.3	0
Bk79	N387K	< 1.3	< 1.3	< 1.3	< 1.3	0
Bei89	N387K	< 1.3	< 1.3	< 1.3	< 1.3	0
SD93	N387K	< 1.3	< 1.3	< 1.3	< 1.3	0
Mos99	N387K	5	3.49996	3.75	4.08332	0.803651
HK68	T385N/N387K	< 1.3	< 1.3	< 1.3	< 1.3	0
Bk79	T385N/N387K	< 1.3	< 1.3	< 1.3	< 1.3	0
Bei89	T385N/N387K	< 1.3	< 1.3	< 1.3	< 1.3	0
SD93	T385N/N387K	< 1.3	< 1.3	< 1.3	< 1.3	0
Mos99	K385N/N387K	6.5	7	5.25	6.25	0.901388

## Sheet: Figure 2d
mut	mutclass	InputCount	Rep1Count	Rep2Count	Rep1Freq	Rep2Freq	denovo
E248G-R249K-I305V-Y336N-R338L-K344E-E369K-N387K	8	0	11	0	5.13872e-05	0	I305V-Y336N
E248G-R249K-Y336N-R338L-K344E-D356N-E369K-N387K	8	0	12	0	5.60588e-05	0	Y336N-D356N
E248G-R249K-I265T-D330G-Y336N-N339D-K344E-E369K-N387K	9	0	13	39	6.07304e-05	0.000211073	D330G-Y336N
E248G-R249K-I265T-Y336H-R338L-N339D-K344E-G381E-N387K	9	76	0	3	0	1.62364e-05	no
E248G-R249K-I265T-N299S-Y336N-N339D-K344E-E369K-N387K	9	0	3	12	1.40147e-05	6.49456e-05	N299S-Y336N
E248G-R249K-Y336N-R338L-K344E-E369K-V379I-N387K	8	0	16	2	7.4745e-05	1.08243e-05	Y336N-V379I
E248G-R249K-Y336N-R338L-P340T-N341S-N342K-K344E-E369K-N387K	10	0	17	1	7.94166e-05	5.41213e-06	Y336N-P340T-N341S-N342K
E248G-R249K-W295_-Y336N-R338L-K344E-E369K-N387K	8	0	16	2	7.4745e-05	1.08243e-05	W295_-Y336N
E248G-R249K-I265T-R338L-E369K-N387K	6	59	0	13	0	7.03577e-05	no
E248G-I265T-Y336H-R338L-K344E-S346G-E369K-G381E-N387K	9	212	1	0	4.67157e-06	0	no
E248G-R249K-R338L-N339D-K344E-S346G-N387K	7	112	1	0	4.67157e-06	0	no
E248G-R249K-Y336N-R338L-K344E-E369K-Y374C-N387K	8	0	28	0	0.000130804	0	Y336N-Y374C
R249K-I265T-Y336H-R338L-S346G-E369K-G381E-N387K	8	145	0	0	0	0	no
E248G-I265T-N339D-S346G-E369K-N387K	6	109	2	4	9.34313e-06	2.16485e-05	no
R249K-I265T-K344E-E369K-N387K	5	28	0	0	0	0	no
E248G-R249K-I265T-Y336H-S346G-G381E-N387K	7	154	4	23	1.86863e-05	0.000124479	no
E248A-R249K-N339D-S346G-E369K-G381E-N387K	7	10	0	5	0	2.70607e-05	E248A
E248G-R249K-I265T-D330V-Y336N-N339D-K344E-E369K-N387K	9	0	3	12	1.40147e-05	6.49456e-05	D330V-Y336N
E248G-R249K-G320R-Y336N-R338L-K344E-E369K-N387K	8	0	13	0	6.07304e-05	0	G320R-Y336N
E248G-R249K-I265T-Y336N-K344E-S346G-E369K-G381E-N387K	9	0	4	11	1.86863e-05	5.95335e-05	Y336N
E248G-R249K-G381E-N387K	4	142	6	5	2.80294e-05	2.70607e-05	no
E248G-R249K-R338L-K344E-E369K-G381E-N387K	7	132	13	8	6.07304e-05	4.32971e-05	no
E248G-R249K-E277A-Y336N-R338L-K344E-E369K-N387K	8	0	14	0	6.54019e-05	0	E277A-Y336N
E248G-R249K-I265T-R338L-N339D-E369K-N387K	7	46	6	6	2.80294e-05	3.24728e-05	no
E248G-R338L-S346G-E369K-G381E-N387K	6	251	1	3	4.67157e-06	1.62364e-05	no
E248G-R249K-I265T-R300K-Y336N-N339D-K344E-E369K-N387K	9	0	1	16	4.67157e-06	8.65941e-05	R300K-Y336N
E248G-R249K-I265T-I305M-Y336N-N339D-K344E-E369K-N387K	9	0	5	19	2.33578e-05	0.000102831	I305M-Y336N
E248G-R249K-Y336N-N339D-N341S-K344E-E369K-G381E-N387K	9	0	2	15	9.34313e-06	8.1182e-05	Y336N-N341S
E248G-R249K-I265T-Y336H-R338L-N339D-S346G-G381E-N387K	9	122	3	4	1.40147e-05	2.16485e-05	no
E248G-I265T-Y336H-K344E-S346G-E369K-N387K	7	127	5	0	2.33578e-05	0	no
E248G-R249K-R288G-Y336N-R338L-K344E-E369K-N387K	8	0	28	0	0.000130804	0	R288G-Y336N
E248G-R249K-I265T-Y336N-N339D-K344E-F354V-E369K-N387K	9	0	0	15	0	8.1182e-05	Y336N-F354V
E248G-R338L-K344E-S346G-G381E-N387K	6	190	0	0	0	0	no
E248G-R249K-N329T-Y336N-K344E-E369K-G381E-N387K	8	0	12	0	5.60588e-05	0	N329T-Y336N
E248A-R249K-Y336H-N339D-E369K-G381E-N387K	7	11	1	0	4.67157e-06	0	E248A
I265T-Y336H-R338L-N339D-E369K-N387K	6	68	0	1	0	5.41213e-06	no
R249K-I265T-S346G-E369K-N387K	5	66	0	0	0	0	no
E248G-I265T-N339D-S346G-E369K-G381E-N387K	7	165	21	1	9.81029e-05	5.41213e-06	no
E248G-R249K-I265T-S314P-Y336N-N339D-K344E-E369K-N387K	9	0	5	20	2.33578e-05	0.000108243	S314P-Y336N
E248G-R249K-V275I-Y336N-R338L-K344E-E369K-N387K	8	0	20	0	9.34313e-05	0	V275I-Y336N
R249K-I265T-Y336H-R338L-N339D-E369K-G381E-N387K	8	81	0	1	0	5.41213e-06	no
E248A-Y336H-N339D-S346G-E369K-G381E-N387K	7	14	1	0	4.67157e-06	0	E248A
E248G-R249K-S335G-Y336N-R338L-K344E-E369K-N387K	8	0	14	1	6.54019e-05	5.41213e-06	S335G-Y336N
E248G-R249K-I265T-Y336H-S346G-N387K	6	94	1	3	4.67157e-06	1.62364e-05	no
E248G-R249K-Y336H-G381E-N387K	5	196	13	6	6.07304e-05	3.24728e-05	no
E248G-Y336H-R338L-K344E-S346G-E369K-G381E-N387K	8	302	2	14	9.34313e-06	7.57699e-05	no
Y336H-N339D-K344E-S346G-E369K-N387K	6	166	2	6	9.34313e-06	3.24728e-05	no
E248G-R249K-D251N-I265T-Y336N-N339D-K344E-E369K-N387K	9	0	6	13	2.80294e-05	7.03577e-05	D251N-Y336N
I265T-R338L-S346G-E369K-N387K	5	64	5	0	2.33578e-05	0	no
E248G-R249K-Y336N-R338L-K344E-E369K-N387E	7	0	15	0	7.00735e-05	0	Y336N-N387E
E248G-I265T-Y336H-R338L-S346G-E369K-G381E-N387K	8	194	0	4	0	2.16485e-05	no
R249K-N339D-K344E-S346G-E369K-G381E-N387K	7	118	5	3	2.33578e-05	1.62364e-05	no
E248A-Y336H-N339D-S346G-G381E-N387K	6	10	0	0	0	0	E248A
E248G-R249K-I265T-S334G-Y336N-N339D-K344E-E369K-N387K	9	0	6	34	2.80294e-05	0.000184013	S334G-Y336N
E248G-R249K-Y336N-R338L-N339D-K344E-E369K-N387K	8	1	35	6	0.000163505	3.24728e-05	Y336N
R249K-Y336H-N339D-K344E-G381E-N387K	6	93	1	1	4.67157e-06	5.41213e-06	no
R249K-K344E-S346G-G381E-N387K	5	102	0	0	0	0	no
E248G-R249K-V287I-Y336N-R338L-K344E-E369K-N387K	8	0	13	0	6.07304e-05	0	V287I-Y336N
E248G-R249K-Y336H-R338L-N339D-S346G-E369K-G381E-N387K	9	244	12	18	5.60588e-05	9.74184e-05	no
E248G-R249T-Y336N-K344E-E369K-N387K	6	0	17	0	7.94166e-05	0	R249T-Y336N
E248G-I265T-Y336H-R338L-N339D-E369K-N387K	7	96	0	2	0	1.08243e-05	no
E248G-R249K-I262V-Y336N-R338L-K344E-E369K-N387K	8	0	11	0	5.13872e-05	0	I262V-Y336N
E248G-R249K-I265T-Y336H-K344E-G381E-N387K	7	84	1	12	4.67157e-06	6.49456e-05	no
E248G-R249K-Y336H-K344E-N387K	5	75	2	2	9.34313e-06	1.08243e-05	no
R249K-S346G-N387K	3	72	0	6	0	3.24728e-05	no
E248G-R249K-I254M-I265T-Y336N-N339D-K344E-E369K-N387K	9	0	4	21	1.86863e-05	0.000113655	I254M-Y336N
E248G-R249K-I265T-Y336N-N339D-E343_-K344E-E369K-N387K	9	0	5	21	2.33578e-05	0.000113655	Y336N-E343_
I265T-R338L-K344E-E369K-G381E-N387K	6	66	2	19	9.34313e-06	0.000102831	no
E248G-R249K-K308N-Y336N-R338L-K344E-E369K-N387K	8	0	10	2	4.67157e-05	1.08243e-05	K308N-Y336N
E248G-I265T-Y336H-N339D-E369K-G381E-N387K	7	139	1	6	4.67157e-06	3.24728e-05	no
E248G-I265T-Y336H-N339D-S346G-E369K-N387K	7	145	3	13	1.40147e-05	7.03577e-05	no
I265T-R338L-K344E-S346G-E369K-G381E-N387K	7	124	3	12	1.40147e-05	6.49456e-05	no
E248G-R249K-I265T-N294D-Y336N-N339D-K344E-E369K-N387K	9	0	7	11	3.2701e-05	5.95335e-05	N294D-Y336N
R249K-N339D-K344E-S346G-E369K-N387K	6	66	0	8	0	4.32971e-05	no
E248G-N339D-K344E-N387K	4	96	3	1	1.40147e-05	5.41213e-06	no
E248G-Y336H-N339D-N387K	4	125	3	11	1.40147e-05	5.95335e-05	no
E248G-K344E-S346G-E369K-N387K	5	162	0	5	0	2.70607e-05	no
E248G-R338L-K344E-N387K	4	81	0	0	0	0	no
E248G-R249K-E258V-I265T-Y336N-N339D-K344E-E369K-N387K	9	0	4	12	1.86863e-05	6.49456e-05	E258V-Y336N
E248G-I265T-Y336H-R338L-N339D-K344E-S346G-E369K-G381E-N387K	10	197	2	6	9.34313e-06	3.24728e-05	no
E248G-R249K-Y336N-R338L-K344E-G363V-E369K-N387K	8	0	11	1	5.13872e-05	5.41213e-06	Y336N-G363V
E248G-R249K-I265T-S334N-Y336N-N339D-K344E-E369K-N387K	9	0	6	12	2.80294e-05	6.49456e-05	S334N-Y336N
R249K-I265T-R338L-K344E-S346G-N387K	6	35	0	0	0	0	no
E248G-R249K-I265T-Y336N-N339D-K344E-E369K-G373V-N387K	9	0	8	45	3.73725e-05	0.000243546	Y336N-G373V
E248G-R249K-Y336N-R338L-K344E-H347R-E369K-N387K	8	0	27	0	0.000126132	0	Y336N-H347R
Y336H-R338L-N339D-S346G-G381E-N387K	6	178	1	1	4.67157e-06	5.41213e-06	no
E248G-R249K-I265T-E276K-Y336N-N339D-K344E-E369K-N387K	9	0	3	30	1.40147e-05	0.000162364	E276K-Y336N
E248G-R249K-I265T-Y336H-R338L-E369K-G381E-N387K	8	123	2	5	9.34313e-06	2.70607e-05	no
E248G-R249K-I265T-Y336N-C337G-N339D-K344E-E369K-N387K	9	0	9	48	4.20441e-05	0.000259782	Y336N-C337G
E248G-R249K-I265T-N339D-G381E-N387K	6	89	11	5	5.13872e-05	2.70607e-05	no
E248G-R249K-Y336N-R338L-P340T-K344E-E369K-N387K	8	0	650	24	0.00303652	0.000129891	Y336N-P340T
E248G-I265T-K344E-G381E-N387K	5	89	0	7	0	3.78849e-05	no
R249K-R338L-K344E-S346G-E369K-N387K	6	65	0	0	0	0	no
E248G-R249K-I265T-Y336N-K344E-E369K-G381E-N387K	8	1	660	38	0.00308323	0.000205661	Y336N
E248G-R338L-N339D-K344E-N387K	5	64	35	12	0.000163505	6.49456e-05	no
E248G-R249K-Y336H-E369K-N387K	5	149	7	64	3.2701e-05	0.000346377	no
E248G-R249K-I265T-Y284C-Y336N-N339D-K344E-E369K-N387K	9	0	9	17	4.20441e-05	9.20063e-05	Y284C-Y336N
R249K-I265T-Y336H-N339D-K344E-N387K	6	44	0	0	0	0	no
I265T-Y336H-R338L-N387K	4	75	22	0	0.000102774	0	no
E248G-R249K-N339D-S346G-E369K-G381E-N387K	7	201	11	29	5.13872e-05	0.000156952	no
E248G-R249K-I265T-Y336H-R338L-K344E-S346G-E369K-N387K	9	92	9	14	4.20441e-05	7.57699e-05	no
E248G-R249K-I302V-Y336N-R338L-K344E-E369K-N387K	8	0	11	0	5.13872e-05	0	I302V-Y336N
E248G-R249K-I265T-Y336N-N339D-K344E-E369K-G382D-N387K	9	0	5	10	2.33578e-05	5.41213e-05	Y336N-G382D
E248G-R249K-I265S-Y336N-N339D-K344E-E369K-N387K	8	0	7	12	3.2701e-05	6.49456e-05	I265S-Y336N
I265T-E369K-G381E-N387K	4	71	1	2	4.67157e-06	1.08243e-05	no
R249K-I265T-Y336H-N339D-E369K-N387K	6	67	1	0	4.67157e-06	0	no
R249K-I265T-N339D-K344E-E369K-G381E-N387K	7	81	0	1	0	5.41213e-06	no
E248G-R249K-Y336N-R338L-K344E-S346G-E369K-N387K	8	0	73	67	0.000341024	0.000362613	Y336N
E248A-Y336H-R338L-K344E-E369K-G381E-N387K	7	10	0	2	0	1.08243e-05	E248A
E248G-R249K-Y336N-R338L-K344E-V349G-E369K-N387K	8	0	13	0	6.07304e-05	0	Y336N-V349G
E248G-R249K-I265T-Y336N-N339D-K344E-I366M-E369K-N387K	9	0	0	11	0	5.95335e-05	Y336N-I366M
E248G-Y336H-R338L-N339D-N387K	5	101	0	1	0	5.41213e-06	no
E248G-R249K-I265T-N339D-S346G-N387K	6	62	8	4	3.73725e-05	2.16485e-05	no
E248G-R249K-Y336H-R338L-K344E-S346G-N387K	7	140	3	9	1.40147e-05	4.87092e-05	no
E248G-I265T-K344E-N387K	4	50	0	0	0	0	no
E248G-R249K-P301L-Y336N-R338L-K344E-E369K-N387K	8	0	15	0	7.00735e-05	0	P301L-Y336N
E248G-R249K-W295R-Y336N-R338L-K344E-E369K-N387K	8	0	23	1	0.000107446	5.41213e-06	W295R-Y336N
Y336H-R338L-N339D-K344E-G381E-N387K	6	100	1	4	4.67157e-06	2.16485e-05	no
E248G-R249K-I265T-Y336N-N339D-K344E-M362R-E369K-N387K	9	0	1	11	4.67157e-06	5.95335e-05	Y336N-M362R
K344E-E369K-G381E-N387K	4	116	0	2	0	1.08243e-05	no
R249K-N339D-K344E-E369K-G381E-N387K	6	108	1	13	4.67157e-06	7.03577e-05	no
E248G-Y336H-R338L-N339D-K344E-N387K	6	89	1	0	4.67157e-06	0	no
E248G-I265T-Y336H-N339D-K344E-S346G-E369K-N387K	8	136	1	2	4.67157e-06	1.08243e-05	no
E248G-R249K-I265T-Y336N-N339D-K344E-H347Q-E369K-N387K	9	0	6	17	2.80294e-05	9.20063e-05	Y336N-H347Q
E248G-I265T-Y336H-S346G-N387K	5	120	1	1	4.67157e-06	5.41213e-06	no
E248G-R249K-I265T-G286S-Y336N-N339D-K344E-E369K-N387K	9	0	4	10	1.86863e-05	5.41213e-05	G286S-Y336N
E248G-R249K-I265T-Y336H-R338L-N339D-G381E-N387K	8	94	3	10	1.40147e-05	5.41213e-05	no
N339D-K344E-E369K-G381E-N387K	5	118	0	19	0	0.000102831	no
I265T-G381E-N387K	3	66	0	7	0	3.78849e-05	no
E248G-R249K-V307M-Y336N-R338L-K344E-E369K-N387K	8	0	16	0	7.4745e-05	0	V307M-Y336N
E248G-R249K-I265T-R338L-N339D-K344E-G381E-N387K	8	43	60	7	0.000280294	3.78849e-05	no
E248G-R249K-Y336N-R338L-K344E-D355E-E369K-N387K	8	0	12	0	5.60588e-05	0	Y336N-D355E
R249K-I265T-Y336H-R338L-N339D-K344E-S346G-E369K-N387K	9	63	0	0	0	0	no
E248G-I265T-N339D-K344E-S346G-N387K	6	77	1	0	4.67157e-06	0	no
N339D-K344E-G381E-N387K	4	115	0	1	0	5.41213e-06	no
E248G-R249K-C289R-Y336N-R338L-K344E-E369K-N387K	8	0	20	0	9.34313e-05	0	C289R-Y336N
I265T-Y336H-G381E-N387K	4	80	0	1	0	5.41213e-06	no
R249K-I265T-N339D-E369K-G381E-N387K	6	86	2	1	9.34313e-06	5.41213e-06	no
E248G-R249T-I265T-Y336N-R338L-K344E-E369K-N387K	8	0	12	2	5.60588e-05	1.08243e-05	R249T-Y336N
E369K-N387K	2	99	0	2	0	1.08243e-05	no
E248G-R249K-I262V-I265T-Y336N-N339D-K344E-E369K-N387K	9	0	2	20	9.34313e-06	0.000108243	I262V-Y336N
E248G-R249K-A250S-Y336N-R338L-K344E-E369K-N387K	8	0	14	0	6.54019e-05	0	A250S-Y336N
E248G-R249K-I265T-N339D-K344E-G381E-N387K	7	74	6	2	2.80294e-05	1.08243e-05	no
E248G-R249K-S333I-Y336N-R338L-N341S-K344E-E369K-N387K	9	0	32	0	0.00014949	0	S333I-Y336N-N341S
E248G-R249K-P267S-Y336N-R338L-K344E-E369K-N387K	8	0	10	0	4.67157e-05	0	P267S-Y336N
E248G-Y336H-R338L-N339D-K344E-G381E-N387K	7	160	35	0	0.000163505	0	no
I265T-Y336N-N339D-K344E-E369K-G381E-N387K	7	0	0	132	0	0.000714402	Y336N
E248G-I265T-R338L-N387K	4	49	2	0	9.34313e-06	0	no
E248G-R249K-I265T-Y336N-N339D-K344E-E369K-K385E-N387K	9	0	10	26	4.67157e-05	0.000140715	Y336N-K385E
E248G-R249K-I265T-V317A-Y336N-N339D-K344E-E369K-N387K	9	0	7	28	3.2701e-05	0.00015154	V317A-Y336N
E248G-R249K-Y336N-R338L-K344E-E369K-S384T-N387K	8	0	11	0	5.13872e-05	0	Y336N-S384T
E248G-R249K-Y336N-R338L-K344E-E369K-K378E-N387K	8	0	14	1	6.54019e-05	5.41213e-06	Y336N-K378E
E248G-R249K-I265T-V322A-Y336N-N339D-K344E-E369K-N387K	9	0	2	10	9.34313e-06	5.41213e-05	V322A-Y336N
E248G-R249K-R338L-N339D-S346G-E369K-N387K	7	115	1	2	4.67157e-06	1.08243e-05	no
E248G-R249K-Y336N-K344E-S346R-E369K-G381E-N387K	8	0	11	1	5.13872e-05	5.41213e-06	Y336N-S346R
E248G-R249K-S331R-Y336N-R338L-K344E-E369K-N387K	8	0	13	1	6.07304e-05	5.41213e-06	S331R-Y336N
E248G-R249K-Y336N-R338L-K344E-W352R-E369K-N387K	8	0	27	0	0.000126132	0	Y336N-W352R
E248G-R249K-Y336N-R338L-K344E-E369K-T376A-N387K	8	0	41	1	0.000191534	5.41213e-06	Y336N-T376A
E248G-R249K-D309N-Y336N-R338L-K344E-E369K-N387K	8	0	14	0	6.54019e-05	0	D309N-Y336N
E248G-R249K-I265T-K344E-G381E-N387K	6	73	1	1	4.67157e-06	5.41213e-06	no
E248G-R249K-I254T-I265T-Y336N-N339D-K344E-E369K-N387K	9	0	3	17	1.40147e-05	9.20063e-05	I254T-Y336N
E248G-R249K-V290F-Y336N-R338L-K344E-E369K-N387K	8	0	15	0	7.00735e-05	0	V290F-Y336N
E248G-R249K-Y336H-N339D-E369K-G381E-N387K	7	181	7	1	3.2701e-05	5.41213e-06	no
E248G-I265T-R338L-N339D-E369K-G381E-N387K	7	106	0	0	0	0	no
E248G-R249K-I265T-N306I-Y336N-N339D-K344E-E369K-N387K	9	0	8	37	3.73725e-05	0.000200249	N306I-Y336N
E248G-R249K-E258G-Y336N-R338L-K344E-E369K-N387K	8	0	18	0	8.40882e-05	0	E258G-Y336N
E248G-G381E-N387K	3	159	3	1	1.40147e-05	5.41213e-06	no
R249K-Y336H-N339D-S346G-N387K	5	121	0	1	0	5.41213e-06	no
E248G-R249K-Y336N-R338L-K344E-I366T-E369K-N387K	8	0	57	1	0.000266279	5.41213e-06	Y336N-I366T
E248G-R249K-Y336N-K344E-E369K-F377L-G381E-N387K	8	0	14	0	6.54019e-05	0	Y336N-F377L
E248G-R249K-R338L-N339D-K344E-G381E-N387K	7	112	259	1	0.00120994	5.41213e-06	no
E248G-R249K-Y336N-R338L-K344E-H347Q-E369K-N387K	8	0	15	0	7.00735e-05	0	Y336N-H347Q
E248G-I265T-Y336H-R338L-G381E-N387K	6	115	0	0	0	0	no
E248G-R249K-R338L-N339D-S346G-E369K-G381E-N387K	8	170	7	10	3.2701e-05	5.41213e-05	no
E248G-R249K-E258V-Y336N-R338L-K344E-E369K-N387K	8	0	18	1	8.40882e-05	5.41213e-06	E258V-Y336N
E248G-I265T-S346G-G381E-N387K	5	143	0	4	0	2.16485e-05	no
E248G-Y336H-R338L-N339D-K344E-S346G-E369K-N387K	8	170	51	4	0.00023825	2.16485e-05	no
E248G-R249K-I265T-N329T-Y336N-N339D-K344E-E369K-N387K	9	0	15	60	7.00735e-05	0.000324728	N329T-Y336N
E248G-R249K-S332A-Y336N-R338L-K344E-E369K-N387K	8	0	14	0	6.54019e-05	0	S332A-Y336N
E248G-I265T-R338L-N339D-G381E-N387K	6	63	0	0	0	0	no
E248G-R249K-D324V-Y336N-R338L-K344E-E369K-N387K	8	0	10	1	4.67157e-05	5.41213e-06	D324V-Y336N
I265T-Y336H-K344E-E369K-G381E-N387K	6	115	0	0	0	0	no
I265T-Y336H-S346G-N387K	4	102	0	0	0	0	no
E248G-R249K-R338L-N339D-G381E-N387K	6	90	6	2	2.80294e-05	1.08243e-05	no
E248G-R249K-Y336H-R338L-S346G-E369K-G381E-N387K	8	293	4	2	1.86863e-05	1.08243e-05	no
E248G-R249K-E258G-I265T-Y336N-N339D-K344E-E369K-N387K	9	0	7	26	3.2701e-05	0.000140715	E258G-Y336N
E248G-R249K-Y336N-K344E-E369K-N387K	6	3	6016	153	0.0281041	0.000828057	Y336N
E248A-Y336H-R338L-E369K-G381E-N387K	6	12	0	0	0	0	E248A
E248G-R249K-I265T-K344E-N387K	5	58	0	3	0	1.62364e-05	no
E248G-R249K-R288S-Y336N-R338L-K344E-E369K-N387K	8	0	14	1	6.54019e-05	5.41213e-06	R288S-Y336N
E248G-R249K-V317A-Y336N-R338L-K344E-E369K-N387K	8	0	24	0	0.000112118	0	V317A-Y336N
E248G-R249K-Y336H-N339D-K344E-S346G-E369K-N387K	8	180	678	18	0.00316732	9.74184e-05	no
E248G-R249T-I265T-Y336N-N339D-P340T-K344E-E369K-N387K	9	0	0	11	0	5.95335e-05	R249T-Y336N-P340T
E248G-R249K-I265T-Y336N-N339D-K344E-E369K-S372_-N387K	9	0	15	60	7.00735e-05	0.000324728	Y336N-S372_
E248G-R249K-I265T-Y336H-R338L-N339D-K344E-S346G-G381E-N387K	10	94	3	9	1.40147e-05	4.87092e-05	no
E248G-R249K-I265T-C278R-Y336N-N339D-K344E-E369K-N387K	9	0	7	18	3.2701e-05	9.74184e-05	C278R-Y336N
E248G-R249K-I265T-Y336N-N339D-N341S-K344E-E369K-N387K	9	0	249	942	0.00116322	0.00509823	Y336N-N341S
E248G-R249K-I265T-Y281H-Y336N-N339D-K344E-E369K-N387K	9	0	10	16	4.67157e-05	8.65941e-05	Y281H-Y336N
E248G-R249K-I265T-R292G-Y336N-N339D-K344E-E369K-N387K	9	0	14	45	6.54019e-05	0.000243546	R292G-Y336N
E248G-I265T-Y336H-R338L-N339D-K344E-E369K-N387K	8	82	1	1	4.67157e-06	5.41213e-06	no
I265T-Y336H-R338L-N339D-K344E-S346G-E369K-N387K	8	81	1	0	4.67157e-06	0	no
E248G-R249K-I265T-Y281D-Y336N-N339D-K344E-E369K-N387K	9	0	0	19	0	0.000102831	Y281D-Y336N
R249K-I265T-R338L-N339D-K344E-S346G-E369K-G381E-N387K	9	71	0	1	0	5.41213e-06	no
I265T-Y336H-R338L-K344E-N387K	5	55	0	1	0	5.41213e-06	no
E248G-R338L-S346G-G381E-N387K	5	174	0	0	0	0	no
Y336H-R338L-K344E-S346G-G381E-N387K	6	187	0	7	0	3.78849e-05	no
E248G-I265T-R338L-K344E-S346G-E369K-G381E-N387K	8	166	0	0	0	0	no
E248G-R249K-Y336H-R338L-G381E-N387K	6	169	2	6	9.34313e-06	3.24728e-05	no
R249K-R338L-K344E-E369K-N387K	5	58	0	0	0	0	no
Y336N-N339D-K344E-E369K-S372A-G381E-N387K	7	0	0	13	0	7.03577e-05	Y336N-S372A
E248G-R249K-I265T-N329D-Y336N-N339D-K344E-E369K-N387K	9	0	6	27	2.80294e-05	0.000146128	N329D-Y336N
R249K-I265T-N339D-S346G-N387K	5	67	0	0	0	0	no
E248G-R338L-K344E-G381E-N387K	5	99	1	3	4.67157e-06	1.62364e-05	no
Y336H-R338L-E369K-N387K	4	94	0	4	0	2.16485e-05	no
E248G-R249K-I265T-Y336H-N339D-E369K-G381E-N387K	8	158	2	11	9.34313e-06	5.95335e-05	no
S346G-N387K	2	105	1	1	4.67157e-06	5.41213e-06	no
E248G-R249K-I265T-S332P-Y336N-N339D-K344E-E369K-N387K	9	0	13	28	6.07304e-05	0.00015154	S332P-Y336N
R249K-I265T-Y336H-E369K-G381E-N387K	6	103	1	0	4.67157e-06	0	no
E248G-R249K-I265T-Y336N-R338Q-N339D-N341S-K344E-E369K-N387K	10	0	7	36	3.2701e-05	0.000194837	Y336N-R338Q-N341S
E248G-R249K-I265T-S311R-Y336N-N339D-K344E-E369K-N387K	9	0	9	60	4.20441e-05	0.000324728	S311R-Y336N
E248G-R249K-I265T-Y336N-N339D-P340T-N342K-K344E-E369K-N387K	10	0	16	57	7.4745e-05	0.000308492	Y336N-P340T-N342K
I265T-Y336H-N339D-K344E-S346G-N387K	6	81	0	0	0	0	no
E248G-I265T-R338L-N339D-S346G-N387K	6	54	1	0	4.67157e-06	0	no
R249K-I265T-Y336H-N339D-K344E-S346G-E369K-G381E-N387K	9	128	1	2	4.67157e-06	1.08243e-05	no
E248G-R338L-G381E-N387K	4	115	1	5	4.67157e-06	2.70607e-05	no
R249K-Y336N-N339D-K344E-E369K-N387K	6	0	14	268	6.54019e-05	0.00145045	Y336N
Y336H-R338L-N339D-E369K-N387K	5	88	1	3	4.67157e-06	1.62364e-05	no
E248G-R249K-Y336H-R338L-N339D-K344E-S346G-E369K-N387K	9	162	11	12	5.13872e-05	6.49456e-05	no
E248G-R249K-I265T-Y336N-N339D-E343G-K344E-E369K-N387K	9	0	10	23	4.67157e-05	0.000124479	Y336N-E343G
E248G-R249K-I265T-Y336N-N339D-K344E-W361G-E369K-N387K	9	0	3	13	1.40147e-05	7.03577e-05	Y336N-W361G
E248G-R249K-I265T-Y336N-N339D-N341I-K344E-E369K-N387K	9	0	13	23	6.07304e-05	0.000124479	Y336N-N341I
E248G-R249K-H264R-Y336N-R338L-K344E-E369K-N387K	8	0	10	0	4.67157e-05	0	H264R-Y336N
R249K-R338L-S346G-E369K-G381E-N387K	6	140	1	3	4.67157e-06	1.62364e-05	no
E248G-R249K-D309G-Y336N-R338L-K344E-E369K-N387K	8	0	22	1	0.000102774	5.41213e-06	D309G-Y336N
E248G-R249K-I265T-Y336N-N339D-K344E-E369K-F377L-N387K	9	0	11	46	5.13872e-05	0.000248958	Y336N-F377L
E248G-R249K-I265T-C289Y-Y336N-N339D-K344E-E369K-N387K	9	0	4	22	1.86863e-05	0.000119067	C289Y-Y336N
E248G-R249K-I265T-Y336N-N339D-K344E-E369K-S384P-N387K	9	0	9	28	4.20441e-05	0.00015154	Y336N-S384P
E248G-R249K-C278Y-Y336N-R338L-K344E-E369K-N387K	8	0	15	0	7.00735e-05	0	C278Y-Y336N
E248G-R249K-I265T-Y336N-N339D-K344E-E369K-T376A-N387K	9	0	5	25	2.33578e-05	0.000135303	Y336N-T376A
E248G-R249K-I265T-S314T-Y336N-N339D-K344E-E369K-N387K	9	0	10	16	4.67157e-05	8.65941e-05	S314T-Y336N
Y336H-R338L-K344E-S346G-N387K	5	125	0	2	0	1.08243e-05	no
E248G-R249K-Y336N-N339D-S346G-E369K-N387K	7	1	22	0	0.000102774	0	Y336N
E248G-R249K-V303A-Y336N-R338L-K344E-E369K-N387K	8	0	11	0	5.13872e-05	0	V303A-Y336N
E248G-R249K-R327K-Y336N-R338L-K344E-E369K-N387K	8	0	11	0	5.13872e-05	0	R327K-Y336N
I265T-R338L-N339D-S346G-G381E-N387K	6	55	0	0	0	0	no
E248G-R249K-I265T-Y336N-N339D-K344E-V349M-E369K-N387K	9	0	1	13	4.67157e-06	7.03577e-05	Y336N-V349M
E248G-R249K-I254L-Y336N-R338L-K344E-E369K-N387K	8	0	27	0	0.000126132	0	I254L-Y336N
E248G-R249K-I265T-V307M-Y336N-N339D-K344E-E369K-N387K	9	0	5	17	2.33578e-05	9.20063e-05	V307M-Y336N
E248G-R249K-S331G-Y336N-R338L-K344E-E369K-N387K	8	0	21	0	9.81029e-05	0	S331G-Y336N
R249K-R338L-S346G-E369K-N387K	5	104	0	8	0	4.32971e-05	no
E248G-R338L-N339D-K344E-S346G-G381E-N387K	7	137	0	0	0	0	no
R249K-N339D-K344E-S346G-G381E-N387K	6	93	2	0	9.34313e-06	0	no
E248G-R249K-I265T-K344E-S346G-E369K-N387K	7	94	1	17	4.67157e-06	9.20063e-05	no
E248G-R249K-Y336N-R338L-N342K-K344E-E369K-N387K	8	0	251	5	0.00117256	2.70607e-05	Y336N-N342K
R249K-R338L-N339D-G381E-N387K	5	59	0	5	0	2.70607e-05	no
R249K-Y336H-K344E-S346G-G381E-N387K	6	148	1	0	4.67157e-06	0	no
E248G-R249K-I265T-Y336N-N339D-K344E-M362T-E369K-N387K	9	0	4	21	1.86863e-05	0.000113655	Y336N-M362T
E248G-I265T-R338L-K344E-N387K	5	38	0	0	0	0	no
E248G-R249K-I265T-V313A-Y336N-N339D-K344E-E369K-N387K	9	0	3	11	1.40147e-05	5.95335e-05	V313A-Y336N
E248G-N387K	2	111	5	0	2.33578e-05	0	no
E248G-R249K-I265T-Y336S-N339D-K344E-E369K-N387K	8	0	5	14	2.33578e-05	7.57699e-05	Y336S
E248G-I265T-N339D-K344E-E369K-N387K	6	58	1	4	4.67157e-06	2.16485e-05	no
E248G-R249K-Y336N-R338L-N341I-K344E-E369K-N387K	8	0	26	0	0.000121461	0	Y336N-N341I
E248G-R249K-Y336N-R338L-K344E-E369K-E375G-N387K	8	0	30	0	0.000140147	0	Y336N-E375G
E248G-R249K-I265T-Y336N-N339D-K344E-E369K-G373S-N387K	9	0	7	14	3.2701e-05	7.57699e-05	Y336N-G373S
R249K-Y336N-N339D-K344E-E369K-G381E-N387K	7	1	0	31	0	0.000167776	Y336N
E248G-I265T-Y336N-R338L-K344E-E369K-N387K	7	1	43	10	0.000200877	5.41213e-05	Y336N
Y336H-R338L-K344E-S346G-E369K-G381E-N387K	7	226	0	3	0	1.62364e-05	no
E248G-R249K-Y336N-R338L-K344E-I366V-E369K-N387K	8	0	17	0	7.94166e-05	0	Y336N-I366V
E248A-R249K-I265T-Y336H-S346G-E369K-G381E-N387K	8	11	0	0	0	0	E248A
E248G-R249K-I265T-L321H-Y336N-N339D-K344E-E369K-N387K	9	0	14	80	6.54019e-05	0.000432971	L321H-Y336N
E248G-R249K-I265T-Y336N-N339D-K344E-E369K-F377Y-N387K	9	0	6	13	2.80294e-05	7.03577e-05	Y336N-F377Y
E248G-R249K-I257F-I265T-Y336N-N339D-K344E-E369K-N387K	9	0	5	16	2.33578e-05	8.65941e-05	I257F-Y336N
E248G-R249K-I265T-Y336N-N339D-K344E-M362I-E369K-N387K	9	0	5	44	2.33578e-05	0.000238134	Y336N-M362I
R338L-N339D-K344E-E369K-N387K	5	50	0	32	0	0.000173188	no
R249K-I265T-R338L-K344E-S346G-E369K-N387K	7	46	0	0	0	0	no
Y336H-N339D-N387K	3	110	0	52	0	0.000281431	no
E248G-R249K-K308E-Y336N-R338L-K344E-E369K-N387K	8	0	16	2	7.4745e-05	1.08243e-05	K308E-Y336N
I265T-R338L-N339D-K344E-E369K-N387K	6	53	1	1	4.67157e-06	5.41213e-06	no
E248G-R249K-I265T-Y336N-N339D-K344E-W352R-E369K-N387K	9	0	9	45	4.20441e-05	0.000243546	Y336N-W352R
R249K-I265T-Y336H-S346G-N387K	5	74	0	0	0	0	no
E248G-R249K-Y336H-N339D-S346G-G381E-N387K	7	275	12	21	5.60588e-05	0.000113655	no
R338L-N339D-K344E-S346G-G381E-N387K	6	113	0	5	0	2.70607e-05	no
E248A-R338L-S346G-E369K-G381E-N387K	6	11	0	0	0	0	E248A
E248G-Y336H-R338L-N339D-K344E-E369K-G381E-N387K	8	155	11	2	5.13872e-05	1.08243e-05	no
E248G-R249K-K344E-S346G-E369K-G381E-N387K	7	201	5	44	2.33578e-05	0.000238134	no
E248G-R249K-Y336H-R338L-K344E-S346G-E369K-N387K	8	171	224	7	0.00104643	3.78849e-05	no
I265T-Y336H-R338L-N339D-G381E-N387K	6	80	0	12	0	6.49456e-05	no
E248G-R249K-Y336N-R338L-N339K-K344E-E369K-N387K	8	0	52	2	0.000242921	1.08243e-05	Y336N-N339K
E248G-R249K-Y336N-N339D-P340T-K344E-E369K-N387K	8	0	34	18	0.000158833	9.74184e-05	Y336N-P340T
E248G-R249K-I265T-R338L-N339D-K344E-S346G-E369K-G381E-N387K	10	97	1	7	4.67157e-06	3.78849e-05	no
E248G-R249K-I265T-P326H-Y336N-N339D-K344E-E369K-N387K	9	0	21	80	9.81029e-05	0.000432971	P326H-Y336N
E248G-R249K-I265T-Y310C-Y336N-N339D-K344E-E369K-N387K	9	0	7	20	3.2701e-05	0.000108243	Y310C-Y336N
E248G-R249K-I265T-Y336N-N339D-K344E-E369K-P386H-N387K	9	0	17	52	7.94166e-05	0.000281431	Y336N-P386H
N339D-K344E-S346G-E369K-N387K	5	122	1	6	4.67157e-06	3.24728e-05	no
E248G-R249K-I265T-S333R-Y336N-N339D-K344E-E369K-S372A-N387K	10	0	4	24	1.86863e-05	0.000129891	S333R-Y336N-S372A
E248A-S346G-E369K-N387K	4	13	0	0	0	0	E248A
E248G-R249K-Y336K-R338L-K344E-E369K-N387K	7	0	35	0	0.000163505	0	Y336K
Y336H-R338L-S346G-G381E-N387K	5	211	0	25	0	0.000135303	no
Y336H-R338L-S346G-N387K	4	130	0	2	0	1.08243e-05	no
N339D-G381E-N387K	3	122	0	0	0	0	no
I265T-R338L-N339D-K344E-E369K-G381E-N387K	7	62	0	0	0	0	no
I265T-Y336H-N339D-S346G-G381E-N387K	6	118	0	1	0	5.41213e-06	no
E248G-R249K-Y336N-N341S-N342K-K344E-E369K-G381E-N387K	9	0	35	0	0.000163505	0	Y336N-N341S-N342K
I265T-R338L-N339D-K344E-S346G-G381E-N387K	7	67	0	0	0	0	no
I265T-Y336H-S346G-G381E-N387K	5	119	5	1	2.33578e-05	5.41213e-06	no
E248G-R249K-Y336N-R338L-K344E-D356E-E369K-N387K	8	0	14	1	6.54019e-05	5.41213e-06	Y336N-D356E
E248G-R249K-Y336H-R338L-N339D-S346G-G381E-N387K	8	189	6	9	2.80294e-05	4.87092e-05	no
E248G-R249K-I265T-S331N-Y336N-N339D-K344E-E369K-N387K	9	0	10	19	4.67157e-05	0.000102831	S331N-Y336N
E248G-I265T-R338L-S346G-E369K-G381E-N387K	7	145	0	0	0	0	no
E248G-I265T-Y336N-N339D-K344E-E369K-G381E-N387K	8	2	0	32	0	0.000173188	Y336N
E248G-R249K-N329Y-Y336N-R338L-K344E-E369K-N387K	8	0	21	0	9.81029e-05	0	N329Y-Y336N
E248G-R249K-I265T-Y336N-N339D-K344E-R364I-E369K-N387K	9	0	4	11	1.86863e-05	5.95335e-05	Y336N-R364I
E248G-I265T-N339D-E369K-N387K	5	72	4	0	1.86863e-05	0	no
E248G-R249K-I265T-Y336N-R338L-K344E-E369K-N387K	8	2	4873	984	0.0227645	0.00532554	Y336N
E248G-Y336H-S346G-G381E-N387K	5	266	4	4	1.86863e-05	2.16485e-05	no
E248G-R338L-S346G-N387K	4	123	0	6	0	3.24728e-05	no
E248G-R249K-Y316H-Y336N-R338L-K344E-E369K-N387K	8	0	17	0	7.94166e-05	0	Y316H-Y336N
Y336H-K344E-E369K-G381E-N387K	5	158	0	45	0	0.000243546	no
E369K-G381E-N387K	3	155	2	10	9.34313e-06	5.41213e-05	no
E248G-I265T-Y336H-K344E-S346G-G381E-N387K	7	146	1	10	4.67157e-06	5.41213e-05	no
E248G-Y336H-R338L-N339D-K344E-S346G-G381E-N387K	8	229	21	0	9.81029e-05	0	no
E248G-R249K-P285L-Y336N-R338L-K344E-E369K-N387K	8	0	10	1	4.67157e-05	5.41213e-06	P285L-Y336N
E248G-R338L-N339D-E369K-N387K	5	104	0	3	0	1.62364e-05	no
R249K-Y336H-E369K-G381E-N387K	5	169	4	7	1.86863e-05	3.78849e-05	no
R249K-I265T-R338L-N339D-S346G-N387K	6	45	0	0	0	0	no
E248G-R249K-Y336N-R338L-K344E-G363_-E369K-N387K	8	0	13	0	6.07304e-05	0	Y336N-G363_
E248G-Y336H-N339D-E369K-N387K	5	154	1	32	4.67157e-06	0.000173188	no
R249K-I265T-Y336H-N339D-K344E-E369K-G381E-N387K	8	87	1	1	4.67157e-06	5.41213e-06	no
E248G-N339D-K344E-S346G-E369K-N387K	6	182	3	2	1.40147e-05	1.08243e-05	no
E248A-K344E-S346G-E369K-G381E-N387K	6	15	1	0	4.67157e-06	0	E248A
E248G-R249K-I265T-P326T-Y336N-N339D-K344E-E369K-N387K	9	0	51	216	0.00023825	0.00116902	P326T-Y336N
E248G-R249K-I265T-Y336N-N339D-K344E-T365K-E369K-N387K	9	0	1	12	4.67157e-06	6.49456e-05	Y336N-T365K
E248G-R249K-Q273H-Y336N-R338L-K344E-E369K-N387K	8	0	23	0	0.000107446	0	Q273H-Y336N
E248G-R249K-Y316C-Y336N-R338L-K344E-E369K-N387K	8	0	20	1	9.34313e-05	5.41213e-06	Y316C-Y336N
E248G-R249K-I257F-Y336N-R338L-K344E-E369K-N387K	8	0	17	0	7.94166e-05	0	I257F-Y336N
E248G-R249K-G323R-Y336N-R338L-K344E-E369K-N387K	8	0	38	0	0.000177519	0	G323R-Y336N
E248G-R249K-I265T-Y336N-N339D-K344E-H347Y-E369K-N387K	9	0	7	10	3.2701e-05	5.41213e-05	Y336N-H347Y
R338L-N339D-E369K-G381E-N387K	5	100	0	0	0	0	no
E248G-R249K-V307E-Y336N-R338L-K344E-E369K-N387K	8	0	14	0	6.54019e-05	0	V307E-Y336N
E248G-R249K-I265T-Y336N-N339E-N341S-N342K-K344E-E369K-N387K	10	0	3	12	1.40147e-05	6.49456e-05	Y336N-N339E-N341S-N342K
E248G-R249K-S298F-Y336N-R338L-K344E-E369K-N387K	8	0	13	0	6.07304e-05	0	S298F-Y336N
E248G-I265T-Y336H-R338L-N339D-G381E-N387K	7	84	1	1	4.67157e-06	5.41213e-06	no
E248G-I265T-Y336H-G381E-N387K	5	112	2	3	9.34313e-06	1.62364e-05	no
E248G-R249K-Y336N-R338L-K344E-E369K-Y374_-N387K	8	0	10	1	4.67157e-05	5.41213e-06	Y336N-Y374_
E248G-R249K-F256L-I265T-Y336N-N339D-K344E-E369K-N387K	9	0	3	31	1.40147e-05	0.000167776	F256L-Y336N
E248G-R249K-Y336N-K344E-E369K-G381E-N387K	7	1	15548	84	0.0726335	0.000454619	Y336N
E248G-R249K-I265T-Y336N-N339D-K344E-I366V-E369K-N387K	9	0	3	28	1.40147e-05	0.00015154	Y336N-I366V
E248G-Y336H-N339D-S346G-G381E-N387K	6	279	9	13	4.20441e-05	7.03577e-05	no
R249K-I265T-Y336H-N339D-K344E-E369K-N387K	7	64	1	0	4.67157e-06	0	no
E248G-R249K-S319P-Y336N-R338L-K344E-E369K-N387K	8	0	16	0	7.4745e-05	0	S319P-Y336N
R338L-S346G-E369K-G381E-N387K	5	182	4	5	1.86863e-05	2.70607e-05	no
E248G-R249K-P267L-Y336N-R338L-K344E-E369K-N387K	8	0	16	0	7.4745e-05	0	P267L-Y336N
R249K-I265T-Y336H-K344E-E369K-N387K	6	57	3	0	1.40147e-05	0	no
Y336H-N339D-K344E-E369K-G381E-N387K	6	177	2	8	9.34313e-06	4.32971e-05	no
E248G-R249K-I265T-Y336N-N339D-N342K-K344E-E369K-G381E-N387K	10	0	0	24	0	0.000129891	Y336N-N342K
E248G-R249K-S271N-Y336N-R338L-K344E-E369K-N387K	8	0	12	0	5.60588e-05	0	S271N-Y336N
E248G-N339D-K344E-S346G-G381E-N387K	6	193	2	2	9.34313e-06	1.08243e-05	no
P326H-Y336N-N339D-K344E-E369K-N387K	6	0	0	11	0	5.95335e-05	P326H-Y336N
E248G-R249K-I265T-I305V-Y336N-N339D-K344E-E369K-N387K	9	0	5	22	2.33578e-05	0.000119067	I305V-Y336N
E248G-I265T-N339D-E369K-G381E-N387K	6	108	0	0	0	0	no
Y336H-R338L-K344E-E369K-N387K	5	96	3	10	1.40147e-05	5.41213e-05	no
R249K-I265T-R338L-S346G-E369K-G381E-N387K	7	91	0	0	0	0	no
E248G-K344E-N387K	3	97	0	6	0	3.24728e-05	no
Y336N-N339D-K344E-E369K-S372A-N387K	6	0	0	11	0	5.95335e-05	Y336N-S372A
I265T-N339D-K344E-S346G-G381E-N387K	6	87	1	0	4.67157e-06	0	no
E248G-R249K-Y336N-R338L-K344E-E369K-I380T-N387K	8	0	14	0	6.54019e-05	0	Y336N-I380T
I265T-Y336H-R338L-N339D-N387K	5	51	0	0	0	0	no
E248G-R249K-I265T-Y336N-N339D-K344E-E369K	7	0	3	13	1.40147e-05	7.03577e-05	Y336N
E248G-I265T-R338L-K344E-S346G-E369K-N387K	7	87	0	0	0	0	no
E248G-R249K-I265T-Y336N-N339G-K344E-E369K-N387K	8	0	6	28	2.80294e-05	0.00015154	Y336N-N339G
E248G-R249K-I265T-V290I-Y336N-N339D-K344E-E369K-N387K	9	0	4	13	1.86863e-05	7.03577e-05	V290I-Y336N
R249K-N339D-S346G-E369K-N387K	5	101	2	18	9.34313e-06	9.74184e-05	no
E248G-R249K-I265T-S332Y-Y336N-N339D-K344E-E369K-N387K	9	0	22	62	0.000102774	0.000335552	S332Y-Y336N
E248G-R249K-I265T-Y336N-N339D-K344E-K350R-E369K-N387K	9	0	7	14	3.2701e-05	7.57699e-05	Y336N-K350R
E248G-R249K-I265T-L321P-Y336N-N339D-K344E-E369K-N387K	9	0	5	19	2.33578e-05	0.000102831	L321P-Y336N
E248G-R338L-N339D-S346G-G381E-N387K	6	162	2	0	9.34313e-06	0	no
E248G-Y336H-N339D	3	0	0	44	0	0.000238134	no
R249I-Y336N-N339D-K344E-E369K-G381E-N387K	7	0	0	44	0	0.000238134	R249I-Y336N
E248G-I265T-Y336H-R338L-N339D-K344E-S346G-E369K-N387K	9	119	4	8	1.86863e-05	4.32971e-05	no
E248A-R249K-Y336H-K344E-S346G-G381E-N387K	7	10	0	0	0	0	E248A
E248G-R249K-S315G-Y336N-R338L-K344E-E369K-N387K	8	0	17	0	7.94166e-05	0	S315G-Y336N
E248G-Y336H-K344E-E369K-N387K	5	149	17	11	7.94166e-05	5.95335e-05	no
R249K-I265T-Y336H-R338L-N339D-K344E-E369K-G381E-N387K	9	71	1	0	4.67157e-06	0	no
E248G-R249K-I265T-R283Q-Y336N-N339D-K344E-E369K-N387K	9	0	7	21	3.2701e-05	0.000113655	R283Q-Y336N
R249K-Y336H-R338L-N339D-K344E-G381E-N387K	7	74	0	3	0	1.62364e-05	no
E248G-R249K-Y336H-N339D-K344E-E369K-G381E-N387K	8	208	180	22	0.000840882	0.000119067	no
E248G-S346G-G381E-N387K	4	206	11	2	5.13872e-05	1.08243e-05	no
E248G-R249K-I305L-Y336N-R338L-K344E-E369K-N387K	8	0	11	0	5.13872e-05	0	I305L-Y336N
E248G-R249T-I265T-Y336N-N339D-K344E-E369K-G381E-N387K	9	0	1	13	4.67157e-06	7.03577e-05	R249T-Y336N
E248G-R249K-I265T-Y336N-N339D-K344E-E368G-E369K-N387K	9	0	13	48	6.07304e-05	0.000259782	Y336N-E368G
E248G-R249K-I265T-Y336N-N339D-K344E-E369K-F377S-N387K	9	0	5	22	2.33578e-05	0.000119067	Y336N-F377S
E248G-R249K-I265T-G297S-Y336N-N339D-K344E-E369K-N387K	9	0	15	61	7.00735e-05	0.00033014	G297S-Y336N
Y336H-N339D-S346G-E369K-G381E-N387K	6	282	5	6	2.33578e-05	3.24728e-05	no
E248G-R249K-Y336N-R338L-N341T-K344E-E369K-N387K	8	0	28	1	0.000130804	5.41213e-06	Y336N-N341T
E248G-R249K-Y336N-R338L-K344E-A353V-E369K-N387K	8	0	30	0	0.000140147	0	Y336N-A353V
E248G-R249K-I265T-Y336N-N339D-K344E-E369K-W383R-N387K	9	0	4	24	1.86863e-05	0.000129891	Y336N-W383R
E248A-Y336H-K344E-E369K-G381E-N387K	6	13	0	1	0	5.41213e-06	E248A
E248G-R249K-Y336N-R338L-N341S-N342K-K344E-E369K-N387K	9	0	125	4	0.000583946	2.16485e-05	Y336N-N341S-N342K
E248G-R249K-G270V-Y336N-R338L-K344E-E369K-N387K	8	0	14	0	6.54019e-05	0	G270V-Y336N
E248G-R249K-Y336N-R338L-K344E-E369K-K385N-N387K	8	0	20	1	9.34313e-05	5.41213e-06	Y336N-K385N
R249K-N339D-S346G-E369K-G381E-N387K	6	166	1	135	4.67157e-06	0.000730638	no
E248G-R249K-V263A-I265T-Y336N-N339D-K344E-E369K-N387K	9	0	7	15	3.2701e-05	8.1182e-05	V263A-Y336N
E248G-R249K-I265T-Y336N-N339D-K344E-T365M-E369K-N387K	9	0	8	19	3.73725e-05	0.000102831	Y336N-T365M
Y336H-S346G-G381E-N387K	4	209	2	23	9.34313e-06	0.000124479	no
E248G-K344E-S346G-E369K-G381E-N387K	6	239	9	1	4.20441e-05	5.41213e-06	no
E248G-R338L-N339D-K344E-E369K-N387K	6	82	54	2	0.000252265	1.08243e-05	no
R249K-R338L-N339D-S346G-N387K	5	64	1	0	4.67157e-06	0	no
E248G-R338L-N339D-S346G-E369K-N387K	6	139	0	2	0	1.08243e-05	no
N339D-K344E-N387K	3	75	0	0	0	0	no
E248G-I265T-R338L-N339D-K344E-E369K-N387K	7	53	0	1	0	5.41213e-06	no
E248G-R249K-Y336N-R338L-E369K-N387K	6	2	30	3	0.000140147	1.62364e-05	Y336N
R249I-Y336N-N339D-K344E-E369K-N387K	6	0	0	30	0	0.000162364	R249I-Y336N
K344E-E369K-N387K	3	70	3	5	1.40147e-05	2.70607e-05	no
E248G-R249K-Y336H-R338L-K344E-N387K	6	83	1	0	4.67157e-06	0	no
E248G-I265T-R338L-K344E-G381E-N387K	6	81	0	3	0	1.62364e-05	no
E248G-R249K-S346G-E369K-G381E-N387K	6	202	22	8	0.000102774	4.32971e-05	no
E248G-R249K-I262T-Y336N-R338L-K344E-E369K-N387K	8	0	11	1	5.13872e-05	5.41213e-06	I262T-Y336N
E248G-I265T-Y336H-R338L-N339D-K344E-S346G-G381E-N387K	9	123	0	3	0	1.62364e-05	no
E248G-Y336H-E369K-N387K	4	158	0	11	0	5.95335e-05	no
E248G-R249K-Y336N-R338L-E343K-K344E-E369K-N387K	8	0	18	0	8.40882e-05	0	Y336N-E343K
E248G-R249K-I265T-T325A-Y336N-N339D-K344E-E369K-N387K	9	0	9	32	4.20441e-05	0.000173188	T325A-Y336N
I265T-N339D-E369K-N387K	4	43	0	1	0	5.41213e-06	no
Y336N-N339D-N342K-K344E-E369K-G381E-N387K	7	0	0	40	0	0.000216485	Y336N-N342K
E248G-R249K-I265T-Y336N-N339D-K344E-G345W-E369K-N387K	9	0	4	23	1.86863e-05	0.000124479	Y336N-G345W
E248G-I265T-Y336H-K344E-S346G-E369K-G381E-N387K	8	167	94	1	0.000439127	5.41213e-06	no
E248G-N339D-K344E-E369K-N387K	5	103	10	8	4.67157e-05	4.32971e-05	no
E248G-R249K-R292S-Y336N-R338L-K344E-E369K-N387K	8	0	10	0	4.67157e-05	0	R292S-Y336N
E248G-R249K-Y336N-R338L-K344E-D359N-E369K-N387K	8	0	19	1	8.87597e-05	5.41213e-06	Y336N-D359N
E248G-N339D-K344E-S346G-N387K	5	124	0	1	0	5.41213e-06	no
E248G-R249K-I265T-Y336H-E369K-G381E-N387K	7	125	4	172	1.86863e-05	0.000930887	no
E248G-R249K-I265T-H274Y-Y336N-N339D-K344E-E369K-N387K	9	0	1	13	4.67157e-06	7.03577e-05	H274Y-Y336N
E248G-I265T-R338L-N339D-K344E-S346G-N387K	7	77	0	0	0	0	no
E248G-R249K-Y336N-R338L-K344E-E369K-P386H-N387K	8	0	29	0	0.000135475	0	Y336N-P386H
E248G-R249K-Y336H-R338L-K344E-S346G-G381E-N387K	8	185	1	48	4.67157e-06	0.000259782	no
I265T-Y336H-K344E-S346G-E369K-G381E-N387K	7	145	1	2	4.67157e-06	1.08243e-05	no
E248G-R249K-I265T-N329Y-Y336N-N339D-K344E-E369K-S372A-N387K	10	0	2	10	9.34313e-06	5.41213e-05	N329Y-Y336N-S372A
E248G-R249K-I265T-Y336H-N339D-K344E-S346G-N387K	8	120	1	10	4.67157e-06	5.41213e-05	no
E248G-Y336H-N339D-K344E-G381E-N387K	6	178	219	2	0.00102307	1.08243e-05	no
I265T-Y336H-R338L-K344E-S346G-E369K-N387K	7	95	0	0	0	0	no
R249K-Y336H-N339D-S346G-E369K-G381E-N387K	7	221	0	0	0	0	no
E248R-R249K-Y336N-R338L-K344E-E369K-N387K	7	0	14	0	6.54019e-05	0	E248R-Y336N
E248G-R249T-Y336N-N339D-K344E-E369K-N387K	7	0	4	11	1.86863e-05	5.95335e-05	R249T-Y336N
E248G-R249K-S319L-Y336N-R338L-K344E-E369K-N387K	8	0	11	1	5.13872e-05	5.41213e-06	S319L-Y336N
R249K-I265T-R338L-K344E-S346G-E369K-G381E-N387K	8	70	0	0	0	0	no
E248G-R249K-V317M-Y336N-R338L-K344E-E369K-N387K	8	0	14	0	6.54019e-05	0	V317M-Y336N
K344E-G381E-N387K	3	85	0	4	0	2.16485e-05	no
E248G-R249K-I265T-Y336H-K344E-E369K-G381E-N387K	8	131	7	25	3.2701e-05	0.000135303	no
E248G-R249K-L321H-Y336N-K344E-E369K-G381E-N387K	8	0	10	0	4.67157e-05	0	L321H-Y336N
R249K-Y336H-R338L-N339D-S346G-N387K	6	110	0	0	0	0	no
I265T-Y336H-N339D-E369K-G381E-N387K	6	124	1	1	4.67157e-06	5.41213e-06	no
E248G-R249K-I265T-D324N-Y336N-N339D-P340T-K344E-E369K-N387K	10	0	15	31	7.00735e-05	0.000167776	D324N-Y336N-P340T
E248G-R249K-S333R-Y336N-R338L-K344E-E369K-S372A-N387K	9	0	12	0	5.60588e-05	0	S333R-Y336N-S372A
E248G-R249K-I265T-S266T-Y336N-N339D-K344E-E369K-N387K	9	0	3	10	1.40147e-05	5.41213e-05	S266T-Y336N
E248G-R249K-I265T-Y316C-Y336N-N339D-K344E-E369K-N387K	9	0	3	12	1.40147e-05	6.49456e-05	Y316C-Y336N
E248G-R249K-I265T-T325P-Y336N-N339D-K344E-E369K-N387K	9	0	2	19	9.34313e-06	0.000102831	T325P-Y336N
E248G-R249K-I265T-Y336N-N339D-N342S-K344E-E369K-N387K	9	0	7	10	3.2701e-05	5.41213e-05	Y336N-N342S
I265T-N339D-K344E-E369K-N387K	5	51	14	4	6.54019e-05	2.16485e-05	no
E248G-R249K-I265T-Y336N-N339D-K344E-R364G-E369K-N387K	9	0	8	22	3.73725e-05	0.000119067	Y336N-R364G
E248G-R249K-Y336N-N341S-K344E-E369K-N387K	7	0	11	0	5.13872e-05	0	Y336N-N341S
E248G-R249K-Y336N-R338L-K344E-F354S-E369K-N387K	8	0	13	0	6.07304e-05	0	Y336N-F354S
E258K-Y336H-R338L-P340S-K344E-G381E-N387K	7	0	56	0	0.000261608	0	E258K-P340S
E248G-R249K-Y336H-S346G-E369K-N387K	6	228	5	7	2.33578e-05	3.78849e-05	no
E248G-R249K-I265T-Y336N-N339D-K344E-I366S-E369K-N387K	9	0	6	15	2.80294e-05	8.1182e-05	Y336N-I366S
E248G-R249K-T325A-Y336N-R338L-K344E-E369K-N387K	8	0	28	2	0.000130804	1.08243e-05	T325A-Y336N
E248G-R249K-V263I-I265T-Y336N-N339D-K344E-E369K-N387K	9	0	13	22	6.07304e-05	0.000119067	V263I-Y336N
R249K-I265T-S346G-N387K	4	45	0	0	0	0	no
E248G-R249K-I265T-R338L-K344E-N387K	6	37	0	0	0	0	no
E248G-R249K-N339D-K344E-N387K	5	67	2	0	9.34313e-06	0	no
E248G-R249K-R338L-N339D-K344E-E369K-G381E-N387K	8	108	3	5	1.40147e-05	2.70607e-05	no
R338L-G381E-N387K	3	91	2	1	9.34313e-06	5.41213e-06	no
I265T-Y336H-R338L-N339D-K344E-N387K	6	59	1	0	4.67157e-06	0	no
I265T-K344E-S346G-E369K-G381E-N387K	6	128	0	2	0	1.08243e-05	no
E248G-R249K-D251N-Y336N-R338L-K344E-E369K-N387K	8	0	11	0	5.13872e-05	0	D251N-Y336N
R249K-I265T-R338L-N339D-E369K-N387K	6	39	0	0	0	0	no
E248G-R249K-I265T-N339D-S346G-G381E-N387K	7	104	4	16	1.86863e-05	8.65941e-05	no
R249K-I265T-N339D-K344E-N387K	5	26	0	0	0	0	no
E248A-Y336H-N339D-S346G-E369K-N387K	6	18	0	0	0	0	E248A
E248G-R249K-E369K-N387K	4	98	2	6	9.34313e-06	3.24728e-05	no
E248G-R249K-I265T-V307A-Y336N-N339D-K344E-E369K-N387K	9	0	7	26	3.2701e-05	0.000140715	V307A-Y336N
E248G-R249K-I265T-P326H-Y336N-N339D-P340T-K344E-E369K-N387K	10	0	9	20	4.20441e-05	0.000108243	P326H-Y336N-P340T
E248G-R249K-Y336H-N339D-S346G-E369K-G381E-N387K	8	277	35	12	0.000163505	6.49456e-05	no
E248G-R249K-Y336N-R338L-N341S-K344E-E369K-N387K	8	0	858	22	0.0040082	0.000119067	Y336N-N341S
E248G-R249K-Y336H-K344E-E369K-N387K	6	140	14	8	6.54019e-05	4.32971e-05	no
E248G-R249K-I265T-Y336N-N339D-K344E-S346R-E369K-N387K	9	0	9	21	4.20441e-05	0.000113655	Y336N-S346R
E248G-R249K-Y336H-N339D-G381E-N387K	6	144	90	24	0.000420441	0.000129891	no
E248G-R249K-I265T-R292K-Y336N-N339D-K344E-E369K-N387K	9	0	3	13	1.40147e-05	7.03577e-05	R292K-Y336N
I265T-Y336H-R338L-N339D-S346G-G381E-N387K	7	113	2	0	9.34313e-06	0	no
E248G-Y336N-R338L-K344E-E369K-N387K	6	3	446	12	0.00208352	6.49456e-05	Y336N
E248G-R249K-I265T-Y336N-N339D-K344E-E369K-L370S-N387K	9	0	4	21	1.86863e-05	0.000113655	Y336N-L370S
E248G-R249K-I265T-N339D-K344E-N387K	6	47	1	3	4.67157e-06	1.62364e-05	no
E248G-R249K-Y336N-R338L-K344E-E369K-G381E-N387K	8	2	1065	61	0.00497522	0.00033014	Y336N
E248G-R249K-I265T-G297D-Y336N-N339D-K344E-E369K-N387K	9	0	7	10	3.2701e-05	5.41213e-05	G297D-Y336N
E248G-R249K-Y336N-R338L-K344E-E369K-S372P-N387K	8	0	16	0	7.4745e-05	0	Y336N-S372P
E248G-I265T-K344E-S346G-E369K-G381E-N387K	7	155	0	1	0	5.41213e-06	no
R338L-S346G-N387K	3	77	4	2	1.86863e-05	1.08243e-05	no
E248G-R249K-I265T-Y336N-N339D-K344E-E369K-R371C-N387K	9	0	7	27	3.2701e-05	0.000146128	Y336N-R371C
R249K-Y336H-K344E-S346G-N387K	5	75	1	2	4.67157e-06	1.08243e-05	no
E248G-R249K-Y336N-R338L-K344E-G345W-E369K-N387K	8	0	11	0	5.13872e-05	0	Y336N-G345W
E248G-R249K-I265T-S315N-Y336N-N339D-K344E-E369K-N387K	9	0	2	11	9.34313e-06	5.95335e-05	S315N-Y336N
E248G-R249K-Y336H-R338L-K344E-E369K-N387K	7	118	36	5	0.000168176	2.70607e-05	no
I265T-Y336H-R338L-N339D-K344E-S346G-E369K-G381E-N387K	9	152	0	0	0	0	no
E248G-R338L-N339D-K344E-S346G-N387K	6	88	0	0	0	0	no
E248G-R249K-E277V-Y336N-R338L-K344E-E369K-N387K	8	0	12	0	5.60588e-05	0	E277V-Y336N
E248G-R249K-Y336N-R338L-K344E-G348R-E369K-N387K	8	0	27	0	0.000126132	0	Y336N-G348R
E248G-R249K-I265T-Y336H-R338L-N339D-S346G-E369K-G381E-N387K	10	168	0	14	0	7.57699e-05	no
E248G-R249K-R338L-S346G-E369K-G381E-N387K	7	203	6	3	2.80294e-05	1.62364e-05	no
E248G-R249K-Y336N-R338L-P340T-K344E-E369K-S372_-N387K	9	0	10	0	4.67157e-05	0	Y336N-P340T-S372_
R249K-Y336H-R338L-K344E-E369K-N387K	6	77	0	4	0	2.16485e-05	no
E248A-R249K-Y336H-S346G-E369K-N387K	6	11	0	0	0	0	E248A
R249K-Y336H-N339D-K344E-E369K-G381E-N387K	7	162	9	1	4.20441e-05	5.41213e-06	no
E248G-R249K-I265T-S333I-Y336N-N339D-N341S-K344E-E369K-N387K	10	0	9	59	4.20441e-05	0.000319316	S333I-Y336N-N341S
E248G-R249K-Y336N-R338L-K344E-G345E-E369K-N387K	8	0	36	1	0.000168176	5.41213e-06	Y336N-G345E
E248G-R249K-I265T-Y336H-R338L-N339D-S346G-E369K-N387K	9	115	1	17	4.67157e-06	9.20063e-05	no
E248G-R249K-I265T-Y336N-N339D-K344E-G348E-E369K-N387K	9	0	4	16	1.86863e-05	8.65941e-05	Y336N-G348E
E248G-R249K-Y336H-K344E-S346G-E369K-G381E-N387K	8	261	65	15	0.000303652	8.1182e-05	no
E248G-R249K-N294D-Y336N-R338L-K344E-E369K-N387K	8	0	22	1	0.000102774	5.41213e-06	N294D-Y336N
E248G-R249K-R338L-N339D-K344E-S346G-G381E-N387K	8	107	2	6	9.34313e-06	3.24728e-05	no
I265T-R338L-K344E-N387K	4	37	0	0	0	0	no
E248G-R249K-Y336N-R338L-N342D-K344E-E369K-N387K	8	0	14	0	6.54019e-05	0	Y336N-N342D
E248G-I265T-R338L-N339D-N387K	5	31	0	0	0	0	no
E248G-R249K-I265T-S346G-G381E-N387K	6	106	4	5	1.86863e-05	2.70607e-05	no
E248G-R249K-I265T-Y336N-R338Q-N339D-N341S-N342K-K344E-E369K-N387K	11	0	7	14	3.2701e-05	7.57699e-05	Y336N-R338Q-N341S-N342K
E248G-R249K-S271R-Y336N-R338L-K344E-E369K-N387K	8	0	19	1	8.87597e-05	5.41213e-06	S271R-Y336N
E248G-R249K-I265T-K328I-Y336N-N339D-K344E-E369K-N387K	9	0	1	28	4.67157e-06	0.00015154	K328I-Y336N
R249K-I265T-R338L-N339D-K344E-S346G-E369K-N387K	8	55	0	0	0	0	no
E248G-R249K-I265T-Y336H-N339D-K344E-S346G-E369K-G381E-N387K	10	206	20	39	9.34313e-05	0.000211073	no
E248G-R249K-I265T-Y336N-N339D-S346G-E369K-N387K	8	1	2	11	9.34313e-06	5.95335e-05	Y336N
I265T-R338L-K344E-S346G-N387K	5	63	0	1	0	5.41213e-06	no
E248G-R249K-Y336N-R338L-K344E-F354L-E369K-N387K	8	0	40	0	0.000186863	0	Y336N-F354L
I265T-Y336H-R338L-K344E-E369K-N387K	6	54	1	2	4.67157e-06	1.08243e-05	no
I265T-Y336H-R338L-K344E-S346G-N387K	6	95	0	7	0	3.78849e-05	no
R249K-I265T-N387K	3	52	0	1	0	5.41213e-06	no
E248G-Y336H-N339D-E369K-G381E-N387K	6	249	7	3	3.2701e-05	1.62364e-05	no
E248A-R249K-Y336H-N339D-S346G-E369K-G381E-N387K	8	14	1	0	4.67157e-06	0	E248A
E248G-R249K-G323_-Y336N-R338L-K344E-E369K-N387K	8	0	18	0	8.40882e-05	0	G323_-Y336N
E248G-R249K-D324N-Y336N-R338L-K344E-E369K-N387K	8	0	106	3	0.000495186	1.62364e-05	D324N-Y336N
E248G-I265T-Y336H-N339D-E369K-N387K	6	136	1	3	4.67157e-06	1.62364e-05	no
E248G-R249K-I265T-S319P-Y336N-N339D-K344E-E369K-N387K	9	0	7	17	3.2701e-05	9.20063e-05	S319P-Y336N
E248G-I265T-Y336H-N339D-K344E-S346G-N387K	7	104	1	4	4.67157e-06	2.16485e-05	no
E248G-Y336H-R338L-K344E-E369K-G381E-N387K	7	204	22	14	0.000102774	7.57699e-05	no
E248G-R249K-I265T-Q273_-Y336N-N339D-K344E-E369K-N387K	9	0	3	12	1.40147e-05	6.49456e-05	Q273_-Y336N
N339D-K344E-S346G-E369K-G381E-N387K	6	168	0	3	0	1.62364e-05	no
E248G-R249K-L321F-Y336N-R338L-K344E-E369K-N387K	8	0	12	0	5.60588e-05	0	L321F-Y336N
Y336H-N339D-S346G-G381E-N387K	5	196	5	3	2.33578e-05	1.62364e-05	no
I265T-Y336H-K344E-N387K	4	53	3	0	1.40147e-05	0	no
E248G-Y336N-K344E-E369K-G381E-N387K	6	3	65	0	0.000303652	0	Y336N
Y336N-K344E-E369K-N387K	4	1	4	16	1.86863e-05	8.65941e-05	Y336N
R249K-I265T-N339D-S346G-G381E-N387K	6	74	1	2	4.67157e-06	1.08243e-05	no
R249K-S346G-E369K-N387K	4	134	3	4	1.40147e-05	2.16485e-05	no
E248G-R249K-I265T-Y336H-N339D-S346G-E369K-N387K	8	116	3	68	1.40147e-05	0.000368025	no
E248G-R249K-I265T-D293G-Y336N-N339D-K344E-E369K-N387K	9	0	6	20	2.80294e-05	0.000108243	D293G-Y336N
E248G-R249K-I265T-S335I-Y336N-N339D-K344E-E369K-N387K	9	0	4	12	1.86863e-05	6.49456e-05	S335I-Y336N
E248G-R249K-I265T-P326T-Y336H-E369K-N387K	7	0	0	11	0	5.95335e-05	P326T
E248G-R249K-S346G-G381E-N387K	5	192	26	2	0.000121461	1.08243e-05	no
I265T-E369K-N387K	3	61	1	2	4.67157e-06	1.08243e-05	no
R249K-I265T-Y336H-R338L-N339D-E369K-N387K	7	71	3	0	1.40147e-05	0	no
R338L-N339D-E369K-N387K	4	73	0	4	0	2.16485e-05	no
Y336H-G381E-N387K	3	149	26	3	0.000121461	1.62364e-05	no
E248G-R338L-N387K	3	84	0	0	0	0	no
R249K-I265T-R338L-N339D-K344E-E369K-G381E-N387K	8	43	0	0	0	0	no
E248G-R249N-Y336N-R338L-K344E-E369K-N387K	7	0	36	1	0.000168176	5.41213e-06	R249N-Y336N
E248G-R249K-I265T-Y336N-C337Y-N339D-K344E-E369K-N387K	9	0	2	25	9.34313e-06	0.000135303	Y336N-C337Y
E248G-I265T-N339D-N387K	4	58	2	1	9.34313e-06	5.41213e-06	no
E248G-R249K-I265T-S319L-Y336N-N339D-K344E-E369K-N387K	9	0	8	17	3.73725e-05	9.20063e-05	S319L-Y336N
E248G-Y336H-R338L-E369K-N387K	5	149	4	1	1.86863e-05	5.41213e-06	no
E248G-I265T-N339D-K344E-N387K	5	45	1	0	4.67157e-06	0	no
E248G-R249K-E258K-I265T-Y336N-N339D-K344E-E369K-N387K	9	0	5	12	2.33578e-05	6.49456e-05	E258K-Y336N
E248G-R249K-I265T-Y336N-N339D-P340H-K344E-E369K-N387K	9	0	8	17	3.73725e-05	9.20063e-05	Y336N-P340H
E248G-R338L-K344E-S346G-E369K-G381E-N387K	7	240	1	0	4.67157e-06	0	no
E248G-R249K-I265T-Y336H-N339D-K344E-G381E-N387K	8	104	18	5	8.40882e-05	2.70607e-05	no
E248G-R249K-I265T-Y336H-N339D-S346G-E369K-G381E-N387K	9	182	2	20	9.34313e-06	0.000108243	no
E248G-R249K-Y336N-R338L-K344E-G357E-E369K-N387K	8	0	23	0	0.000107446	0	Y336N-G357E
E248G-R249K-I265T-I312T-Y336N-N339D-K344E-E369K-N387K	9	0	5	13	2.33578e-05	7.03577e-05	I312T-Y336N
E248G-R249K-I265T-Y336N-N339D-K344E-E369K-S372P-N387K	9	0	10	23	4.67157e-05	0.000124479	Y336N-S372P
E248G-R249K-I265T-Y336N-N339D-N341K-K344E-E369K-N387K	9	0	3	11	1.40147e-05	5.95335e-05	Y336N-N341K
E248G-K344E-E369K-G381E-N387K	5	179	4	2	1.86863e-05	1.08243e-05	no
E248G-R249K-I265T-P301L-Y336N-N339D-K344E-E369K-N387K	9	0	2	13	9.34313e-06	7.03577e-05	P301L-Y336N
R249K-Y336H-N339D-G381E-N387K	5	120	0	91	0	0.000492504	no
E248G-R249K-C291R-Y336N-R338L-K344E-E369K-N387K	8	0	43	0	0.000200877	0	C291R-Y336N
E248G-R249K-I265T-Y336N-N339D-K344E-E369K-Y374C-N387K	9	0	7	18	3.2701e-05	9.74184e-05	Y336N-Y374C
R249K-Y336H-R338L-N339D-E369K-G381E-N387K	7	120	1	1	4.67157e-06	5.41213e-06	no
E248G-I265T-N339D-K344E-G381E-N387K	6	71	0	3	0	1.62364e-05	no
E248G-I265T-Y336H-N339D-S346G-G381E-N387K	7	155	1	1	4.67157e-06	5.41213e-06	no
E248G-I265T-Y336H-K344E-N387K	5	67	0	0	0	0	no
E248G-R249E-I265T-Y336N-N339D-K344E-E369K-N387K	8	0	9	28	4.20441e-05	0.00015154	R249E-Y336N
E248G-R249K-I265T-D330N-Y336N-N339D-K344E-E369K-N387K	9	0	8	31	3.73725e-05	0.000167776	D330N-Y336N
E248G-R249K-I265T-N299D-Y336N-N339D-K344E-E369K-N387K	9	0	3	12	1.40147e-05	6.49456e-05	N299D-Y336N
E248G-R249K-I265T-P267S-Y336N-N339D-K344E-E369K-N387K	9	0	4	10	1.86863e-05	5.41213e-05	P267S-Y336N
E248G-R249K-Y336H-R338L-N339D-E369K-N387K	7	118	3	4	1.40147e-05	2.16485e-05	no
E248G-R249K-I265T-K296N-Y336N-N339D-K344E-E369K-N387K	9	0	3	12	1.40147e-05	6.49456e-05	K296N-Y336N
E248G-I265T-Y336N-N339D-K344E-E369K-N387K	7	2	90	402	0.000420441	0.00217568	Y336N
E248G-R249K-S334G-Y336N-R338L-K344E-E369K-N387K	8	0	14	0	6.54019e-05	0	S334G-Y336N
R338L-N339D-S346G-E369K-N387K	5	82	0	1	0	5.41213e-06	no
R249K-Y336H-R338L-K344E-S346G-E369K-N387K	7	122	0	0	0	0	no
E248A-Y336N-N339D-K344E-E369K-N387K	6	0	1	263	4.67157e-06	0.00142339	E248A-Y336N
E248G-R249K-I265T-S333I-Y336N-N339D-K344E-E369K-N387K	9	0	55	156	0.000256936	0.000844293	S333I-Y336N
R249K-I265T-K344E-G381E-N387K	5	46	10	0	4.67157e-05	0	no
R249K-R338L-E369K-G381E-N387K	5	92	0	0	0	0	no
N339D-K344E-S346G-G381E-N387K	5	141	2	3	9.34313e-06	1.62364e-05	no
I265T-R338L-G381E-N387K	4	52	0	0	0	0	no
R249K-I265T-N339D-N387K	4	30	1	1	4.67157e-06	5.41213e-06	no
E248G-R249K-I265T-N306T-Y336N-N339D-K344E-E369K-N387K	9	0	9	32	4.20441e-05	0.000173188	N306T-Y336N
E248G-I265T-R338L-N339D-K344E-N387K	6	56	1	0	4.67157e-06	0	no
E248G-R249K-Y336N-R338Q-N341S-K344E-E369K-N387K	8	0	37	3	0.000172848	1.62364e-05	Y336N-R338Q-N341S
E248G-R249K-Y336N-R338L-K344E-E369K-K378R-N387K	8	0	13	0	6.07304e-05	0	Y336N-K378R
E248G-R249K-Y336N-R338L-K344E-E369K-K385E-N387K	8	0	17	1	7.94166e-05	5.41213e-06	Y336N-K385E
E248G-R249K-Y336N-R338L-K344E-S346N-E369K-N387K	8	0	39	2	0.000182191	1.08243e-05	Y336N-S346N
E248G-R249K-N339D-E369K-G381E-N387K	6	165	5	3	2.33578e-05	1.62364e-05	no
E248A-N339D-S346G-E369K-G381E-N387K	6	14	4	1	1.86863e-05	5.41213e-06	E248A
E248G-I265T-Y336H-R338L-K344E-E369K-G381E-N387K	8	121	0	0	0	0	no
E248G-R249K-G286D-Y336N-R338L-K344E-E369K-N387K	8	0	10	0	4.67157e-05	0	G286D-Y336N
E248G-R249K-I305K-Y336N-R338L-K344E-E369K-N387K	8	0	10	1	4.67157e-05	5.41213e-06	I305K-Y336N
E248G-I265T-Y336H-R338L-K344E-S346G-N387K	7	102	0	0	0	0	no
Y336H-R338L-E369K-G381E-N387K	5	175	0	1	0	5.41213e-06	no
R249K-Y336H-S346G-E369K-G381E-N387K	6	206	2	9	9.34313e-06	4.87092e-05	no
E248G-R249K-I265T-Y336H-R338L-N339D-K344E-E369K-G381E-N387K	10	100	0	11	0	5.95335e-05	no
E248G-R249K-I265T-Y336N-N339D-K344E-G357E-E369K-N387K	9	0	6	35	2.80294e-05	0.000189425	Y336N-G357E
E248G-R249K-Y336N-R338L-K344E-E369K-N387K	7	5	102958	2697	0.480975	0.0145965	Y336N
E248G-R249K-Y336N-R338L-K344E-E369K-N387K-S388P	8	0	22	2	0.000102774	1.08243e-05	Y336N-S388P
E248G-R249K-Y336N-R338L-K344E-E369K-N387K-S388T	8	0	17	0	7.94166e-05	0	Y336N-S388T
E248G-R249K-Y336N-R338L-K344E-E369K-N387K-S388A	8	0	23	1	0.000107446	5.41213e-06	Y336N-S388A
E248G-R249K-Y336N-R338L-K344E-E369K-N387K-S388F	8	0	12	0	5.60588e-05	0	Y336N-S388F
E248G-Y336H-R338L-N339D-K344E-E369K-N387K	7	120	8	2	3.73725e-05	1.08243e-05	no
E248G-R249K-Y336H-S346G-N387K	5	171	2	0	9.34313e-06	0	no
E248G-I265T-Y336H-N339D-K344E-N387K	6	68	0	0	0	0	no
E248G-R249K-I265T-D293N-Y336N-N339D-K344E-E369K-N387K	9	0	5	19	2.33578e-05	0.000102831	D293N-Y336N
E248G-R249K-I265T-I312M-Y336N-N339D-K344E-E369K-N387K	9	0	2	18	9.34313e-06	9.74184e-05	I312M-Y336N
E248G-R249K-I265T-N339D-K344E-S346G-E369K-N387K	8	90	0	11	0	5.95335e-05	no
E248G-R249K-I265T-Y316N-Y336N-N339D-K344E-E369K-N387K	9	0	3	10	1.40147e-05	5.41213e-05	Y316N-Y336N
E248G-I265T-N339D-K344E-S346G-E369K-N387K	7	91	1	2	4.67157e-06	1.08243e-05	no
D324N-Y336N-N339D-K344E-E369K-G381E-N387K	7	0	0	27	0	0.000146128	D324N-Y336N
E248G-R249K-Y336N-N339D-S346G-E369K-G381E-N387K	8	2	206	1	0.000962343	5.41213e-06	Y336N
E248G-R249K-N339D-K344E-E369K-N387K	6	76	10	37	4.67157e-05	0.000200249	no
E248G-Y336H-K344E-S346G-N387K	5	181	15	43	7.00735e-05	0.000232722	no
E248G-R249K-N306T-Y336N-R338L-K344E-E369K-N387K	8	0	42	0	0.000196206	0	N306T-Y336N
E248G-R249K-I265T-V317M-Y336N-N339D-K344E-E369K-N387K	9	0	10	24	4.67157e-05	0.000129891	V317M-Y336N
E248G-R249K-I265T-Y336N-N339D-K344E-D359G-E369K-N387K	9	0	11	23	5.13872e-05	0.000124479	Y336N-D359G
E248G-R249K-Y336H-K344E-S346G-N387K	6	163	8	13	3.73725e-05	7.03577e-05	no
E248G-R249K-I265T-N329H-Y336N-N339D-K344E-E369K-N387K	9	0	1	10	4.67157e-06	5.41213e-05	N329H-Y336N
E248G-R249K-Y336N-N339D-N342K-K344E-E369K-N387K	8	0	18	7	8.40882e-05	3.78849e-05	Y336N-N342K
E248G-R249K-I265T-C291R-Y336N-N339D-K344E-E369K-N387K	9	0	12	34	5.60588e-05	0.000184013	C291R-Y336N
E248G-R249K-I265T-Y336H-R338L-G381E-N387K	7	115	2	7	9.34313e-06	3.78849e-05	no
R249K-I265T-N339D-K344E-E369K-N387K	6	38	0	0	0	0	no
E248G-R249K-K253N-I265T-Y336N-N339D-K344E-E369K-N387K	9	0	5	18	2.33578e-05	9.74184e-05	K253N-Y336N
E248G-R249K-N299S-Y336N-R338L-K344E-E369K-N387K	8	0	11	1	5.13872e-05	5.41213e-06	N299S-Y336N
E248G-R249K-S331N-Y336N-R338L-K344E-E369K-N387K	8	0	17	0	7.94166e-05	0	S331N-Y336N
E248G-R249K-R338L-N339D-E369K-N387K	6	71	13	16	6.07304e-05	8.65941e-05	no
E248G-R338L-N339D-E369K-G381E-N387K	6	131	4	7	1.86863e-05	3.78849e-05	no
E248G-R249K-Y336H-N339D-K344E-S346G-N387K	7	135	6	4	2.80294e-05	2.16485e-05	no
R338L-K344E-S346G-G381E-N387K	5	149	1	1	4.67157e-06	5.41213e-06	no
R249K-G381E-N387K	3	103	0	1	0	5.41213e-06	no
E248G-R249K-V290A-Y336N-R338L-K344E-E369K-N387K	8	0	13	0	6.07304e-05	0	V290A-Y336N
R249K-R338L-K344E-S346G-N387K	5	66	0	0	0	0	no
I265T-R338L-E369K-G381E-N387K	5	79	0	0	0	0	no
E248G-R249K-Y336N-R338L-K344E-N358S-E369K-N387K	8	0	15	0	7.00735e-05	0	Y336N-N358S
E248G-R249K-Y336N-P340T-K344E-E369K-N387K	7	0	27	0	0.000126132	0	Y336N-P340T
E248G-R249K-I312T-Y336N-R338L-K344E-E369K-N387K	8	0	22	1	0.000102774	5.41213e-06	I312T-Y336N
E248G-Y336H-E369K-G381E-N387K	5	230	1	0	4.67157e-06	0	no
E248G-R249K-I265T-E277V-Y336N-N339D-K344E-E369K-N387K	9	0	4	10	1.86863e-05	5.41213e-05	E277V-Y336N
E248G-R249K-Y336N-N342K-K344E-E369K-N387K	7	0	19	0	8.87597e-05	0	Y336N-N342K
E248G-R249K-I257V-I265T-Y336N-N339D-K344E-E369K-N387K	9	0	6	21	2.80294e-05	0.000113655	I257V-Y336N
E248G-R249K-S266G-Y336N-R338L-K344E-E369K-N387K	8	0	19	0	8.87597e-05	0	S266G-Y336N
E248G-R338L-N339D-K344E-E369K-G381E-N387K	7	130	9	1	4.20441e-05	5.41213e-06	no
E248G-R249K-I265T-R288G-Y336N-N339D-K344E-E369K-N387K	9	0	13	30	6.07304e-05	0.000162364	R288G-Y336N
E248G-R249K-I265T-Y336N-N339D-K344E-W361R-E369K-N387K	9	0	10	32	4.67157e-05	0.000173188	Y336N-W361R
R249K-R338L-G381E-N387K	4	92	0	0	0	0	no
E248A-R249K-Y336H-R338L-S346G-E369K-G381E-N387K	8	13	0	0	0	0	E248A
E248G-R249K-I265T-Y336N-N339D-K344E-F354L-E369K-N387K	9	0	11	35	5.13872e-05	0.000189425	Y336N-F354L
I265T-R338L-N339D-E369K-G381E-N387K	6	53	1	0	4.67157e-06	0	no
E248G-R249K-L255P-Y336N-R338L-K344E-E369K-N387K	8	0	17	0	7.94166e-05	0	L255P-Y336N
E248G-R249K-Y336N-R338Q-N342K-K344E-E369K-N387K	8	0	41	0	0.000191534	0	Y336N-R338Q-N342K
E248G-R249K-Y336N-N341S-K344E-E369K-G381E-N387K	8	0	117	0	0.000546573	0	Y336N-N341S
E248G-R249K-I257T-I265T-Y336N-N339D-K344E-E369K-N387K	9	0	12	15	5.60588e-05	8.1182e-05	I257T-Y336N
E248G-R249K-Y336N-R338L-N341S-K344E-S346G-E369K-G381E-N387K	10	0	5	11	2.33578e-05	5.95335e-05	Y336N-N341S
I265T-Y336H-E369K-G381E-N387K	5	113	0	4	0	2.16485e-05	no
E248G-I265T-Y336H-R338L-N339D-K344E-N387K	7	53	0	0	0	0	no
E248G-R249K-L255P-I265T-Y336N-N339D-K344E-E369K-N387K	9	0	4	22	1.86863e-05	0.000119067	L255P-Y336N
E248G-R249K-I265T-R338L-N339D-K344E-S346G-E369K-N387K	9	67	1	3	4.67157e-06	1.62364e-05	no
E248G-K344E-E369K-N387K	4	105	1	2	4.67157e-06	1.08243e-05	no
E248G-R249K-D330E-Y336N-R338L-K344E-E369K-N387K	8	0	11	0	5.13872e-05	0	D330E-Y336N
E248G-R249K-I265T-Y336N-N339D-K344E-E368K-E369K-N387K	9	0	5	15	2.33578e-05	8.1182e-05	Y336N-E368K
E248G-R249K-I265T-Y336N-N339D-E343V-K344E-E369K-N387K	9	0	3	13	1.40147e-05	7.03577e-05	Y336N-E343V
E248G-R249K-Y336N-R338L-N339S-K344E-E369K-N387K	8	0	20	0	9.34313e-05	0	Y336N-N339S
E248G-R249K-D293N-Y336N-R338L-K344E-E369K-N387K	8	0	12	0	5.60588e-05	0	D293N-Y336N
E248G-R249K-I265T-Y336N-N339D-K344E-V349E-E369K-N387K	9	0	5	18	2.33578e-05	9.74184e-05	Y336N-V349E
I265T-N339D-S346G-N387K	4	58	1	0	4.67157e-06	0	no
R249K-R338L-K344E-S346G-G381E-N387K	6	106	0	5	0	2.70607e-05	no
E248G-N339D-E369K-N387K	4	132	3	9	1.40147e-05	4.87092e-05	no
E248G-R249K-A250T-I265T-Y336N-N339D-K344E-E369K-N387K	9	0	9	15	4.20441e-05	8.1182e-05	A250T-Y336N
E248G-I265T-Y336H-N339D-G381E-N387K	6	83	0	1	0	5.41213e-06	no
E248G-R249K-I265T-Y336H-R338L-K344E-S346G-E369K-G381E-N387K	10	173	0	20	0	0.000108243	no
R249K-I265T-K344E-S346G-N387K	5	26	0	0	0	0	no
E248G-R249K-V303I-Y336N-R338L-K344E-E369K-N387K	8	0	33	1	0.000154162	5.41213e-06	V303I-Y336N
E248G-R249K-E259G-Y336N-R338L-K344E-E369K-N387K	8	0	27	0	0.000126132	0	E259G-Y336N
R249K-I265T-Y336H-N339D-E369K-G381E-N387K	7	124	1	0	4.67157e-06	0	no
E248G-R249K-I265T-Y336N-N339D-K344E-D356G-E369K-N387K	9	0	5	36	2.33578e-05	0.000194837	Y336N-D356G
Y336H-R338L-N339D-K344E-S346G-N387K	6	112	3	0	1.40147e-05	0	no
E248G-R249K-S298P-Y336N-R338L-K344E-E369K-N387K	8	0	18	1	8.40882e-05	5.41213e-06	S298P-Y336N
E248G-N339D-K344E-S346G-E369K-G381E-N387K	7	210	6	6	2.80294e-05	3.24728e-05	no
R249K-R338L-N339D-S346G-E369K-N387K	6	92	1	0	4.67157e-06	0	no
E248G-R249K-Y336H-R338L-N339D-K344E-S346G-N387K	8	127	1	0	4.67157e-06	0	no
E248G-R249K-Y336H-N339D-K344E-E369K-N387K	7	135	39	14	0.000182191	7.57699e-05	no
E248G-Y336H-R338L-N339D-S346G-G381E-N387K	7	224	0	2	0	1.08243e-05	no
I265T-R338L-E369K-N387K	4	72	0	1	0	5.41213e-06	no
R249K-I265T-Y336N-N339D-K344E-E369K-G381E-N387K	8	1	0	18	0	9.74184e-05	Y336N
I265T-S346G-G381E-N387K	4	102	3	0	1.40147e-05	0	no
Y336N-N339D-K344E-S346N-E369K-G381E-N387K	7	0	0	13	0	7.03577e-05	Y336N-S346N
I265T-R338L-N339D-E369K-N387K	5	34	0	0	0	0	no
E248G-Y336H-R338L-N339D-K344E-S346G-E369K-G381E-N387K	9	293	1	7	4.67157e-06	3.78849e-05	no
I265T-Y336H-R338L-N339D-K344E-E369K-G381E-N387K	8	82	0	1	0	5.41213e-06	no
I265T-N339D-K344E-E369K-G381E-N387K	6	74	1	1	4.67157e-06	5.41213e-06	no
Y336H-R338L-N339D-K344E-S346G-E369K-G381E-N387K	8	203	1	11	4.67157e-06	5.95335e-05	no
E248G-R249K-I265T-Y336N-N339D-K344E-E369K-S372A-G381E-N387K	10	0	0	12	0	6.49456e-05	Y336N-S372A
K344E-S346G-N387K	3	107	1	0	4.67157e-06	0	no
E248G-R249K-I265T-Y336N-N339D-P340S-K344E-E369K-N387K	9	0	2	11	9.34313e-06	5.95335e-05	Y336N-P340S
R249K-I265T-Y336H-R338L-N339D-K344E-N387K	7	44	0	0	0	0	no
E248G-R249K-A272T-Y336N-R338L-K344E-E369K-N387K	8	0	28	1	0.000130804	5.41213e-06	A272T-Y336N
R249K-R338L-N339D-S346G-E369K-G381E-N387K	7	97	0	0	0	0	no
E248G-R249K-I265T-Y336N-N339D-K344E-E369K-G381_-N387K	9	0	2	14	9.34313e-06	7.57699e-05	Y336N-G381_
E248G-I265T-Y336H-K344E-E369K-G381E-N387K	7	130	4	1	1.86863e-05	5.41213e-06	no
E248G-R249K-I265T-V287A-Y336N-N339D-K344E-E369K-N387K	9	0	10	12	4.67157e-05	6.49456e-05	V287A-Y336N
E248G-R249K-G260V-I265T-Y336N-N339D-K344E-E369K-N387K	9	0	1	10	4.67157e-06	5.41213e-05	G260V-Y336N
E248G-R249K-D251G-Y336N-R338L-K344E-E369K-N387K	8	0	20	0	9.34313e-05	0	D251G-Y336N
E248G-R249K-Y336N-N339D-K344E-E369K-N387K	7	0	5597	2575	0.0261468	0.0139362	Y336N
Y336N-R338L-K344E-S346G-E369K-G381E-N387K	7	1	0	28	0	0.00015154	Y336N
E248A-I265T-Y336H-R338L-S346G-E369K-N387K	7	10	0	0	0	0	E248A
E248G-R249K-R288_-Y336N-R338L-K344E-E369K-N387K	8	0	13	0	6.07304e-05	0	R288_-Y336N
E248A-R249K-Y336N-N339D-K344E-E369K-N387K	7	0	1	12	4.67157e-06	6.49456e-05	E248A-Y336N
I265T-Y336H-N339D-K344E-N387K	5	43	0	0	0	0	no
E248G-R249K-Y336N-R338L-P340T-N341S-K344E-E369K-N387K	9	0	30	0	0.000140147	0	Y336N-P340T-N341S
R249K-I265T-Y336H-K344E-S346G-E369K-N387K	7	85	0	1	0	5.41213e-06	no
E248G-R249K-N387K	3	84	5	0	2.33578e-05	0	no
E248G-I265T-N339D-K344E-E369K-G381E-N387K	7	98	4	3	1.86863e-05	1.62364e-05	no
E248G-R249K-Y336H-N339D-N387K	5	131	12	8	5.60588e-05	4.32971e-05	no
E248G-R249K-Y336N-R338Q-P340T-K344E-E369K-N387K	8	0	22	3	0.000102774	1.62364e-05	Y336N-R338Q-P340T
E248G-R249K-I265T-Y336N-N339D-N342D-K344E-E369K-N387K	9	0	4	13	1.86863e-05	7.03577e-05	Y336N-N342D
E248G-R249K-Y336N-R338L-K344E-E369K-G382D-N387K	8	0	12	0	5.60588e-05	0	Y336N-G382D
E248G-R249K-K261R-I265T-Y336N-N339D-K344E-E369K-N387K	9	0	5	23	2.33578e-05	0.000124479	K261R-Y336N
E248G-R249K-Y336N-R338L-N342S-K344E-E369K-N387K	8	0	14	0	6.54019e-05	0	Y336N-N342S
E248G-R249K-R283_-Y336N-R338L-K344E-E369K-N387K	8	0	22	0	0.000102774	0	R283_-Y336N
E248G-R249K-R338L-N339D-S346G-G381E-N387K	7	121	4	0	1.86863e-05	0	no
E248G-R249K-Y284H-Y336N-R338L-K344E-E369K-N387K	8	0	22	1	0.000102774	5.41213e-06	Y284H-Y336N
E248G-R249K-E259V-Y336N-R338L-K344E-E369K-N387K	8	0	16	1	7.4745e-05	5.41213e-06	E259V-Y336N
I265T-R338L-N339D-S346G-E369K-G381E-N387K	7	96	1	0	4.67157e-06	0	no
Y336H-N339D-E369K-N387K	4	120	2	10	9.34313e-06	5.41213e-05	no
E248A-R338L-S346G-G381E-N387K	5	13	0	0	0	0	E248A
R338L-K344E-E369K-N387K	4	88	2	2	9.34313e-06	1.08243e-05	no
E248G-R249K-I265T-V313I-Y336N-N339D-K344E-E369K-N387K	9	0	2	21	9.34313e-06	0.000113655	V313I-Y336N
E248G-R249K-I265T-V290A-Y336N-N339D-K344E-E369K-N387K	9	0	6	23	2.80294e-05	0.000124479	V290A-Y336N
E248A-Y336H-R338L-N339D-K344E-S346G-E369K-N387K	8	10	0	0	0	0	E248A
R249K-I265T-R338L-N339D-E369K-G381E-N387K	7	59	3	0	1.40147e-05	0	no
R249K-Y336H-K344E-G381E-N387K	5	109	0	1	0	5.41213e-06	no
E248G-R249K-I265T-K344E-E369K-G381E-N387K	7	100	3	17	1.40147e-05	9.20063e-05	no
E248G-R249K-I265T-Y336N-N339D-P340T-N341S-N342K-K344E-E369K-N387K	11	0	14	28	6.54019e-05	0.00015154	Y336N-P340T-N341S-N342K
Y336N-N339D-K344E-N387K	4	0	1	15	4.67157e-06	8.1182e-05	Y336N
E248G-R249K-Y336N-R338L-K344E-N358K-E369K-N387K	8	0	15	0	7.00735e-05	0	Y336N-N358K
E248G-Y336N-N339D-K344E-E369K-N387K	6	2	124	309	0.000579274	0.00167235	Y336N
E248G-R249K-H274Y-Y336N-R338L-K344E-E369K-N387K	8	0	20	1	9.34313e-05	5.41213e-06	H274Y-Y336N
R249K-I265T-Y336H-N339D-K344E-S346G-G381E-N387K	8	113	0	0	0	0	no
E248G-I265T-Y336H-N339D-S346G-N387K	6	127	1	0	4.67157e-06	0	no
E248G-R338L-N339D-N387K	4	63	1	0	4.67157e-06	0	no
E248G-I265T-R338L-S346G-G381E-N387K	6	124	0	0	0	0	no
R249K-R338L-K344E-G381E-N387K	5	63	1	1	4.67157e-06	5.41213e-06	no
E248G-R249K-Y336H-R338L-K344E-G381E-N387K	7	140	9	0	4.20441e-05	0	no
I265T-R338L-N339D-K344E-S346G-E369K-N387K	7	77	0	0	0	0	no
E248G-S346G-N387K	3	129	7	0	3.2701e-05	0	no
E248G-I265T-N339D-K344E-S346G-G381E-N387K	7	115	0	0	0	0	no
E248G-R249K-S315N-Y336N-R338L-K344E-E369K-N387K	8	0	13	1	6.07304e-05	5.41213e-06	S315N-Y336N
R249K-I265T-N339D-K344E-S346G-N387K	6	43	0	0	0	0	no
E248G-R249K-N306I-Y336N-R338L-K344E-E369K-N387K	8	0	26	3	0.000121461	1.62364e-05	N306I-Y336N
E248A-Y336H-S346G-G381E-N387K	5	11	0	1	0	5.41213e-06	E248A
I265T-R338L-K344E-S346G-E369K-N387K	6	74	0	1	0	5.41213e-06	no
Y336N-N339D-K344E-G381E-N387K	5	0	0	14	0	7.57699e-05	Y336N
E248G-I265T-R338L-N339D-E369K-N387K	6	60	52	2	0.000242921	1.08243e-05	no
E248G-I265T-Y336H-R338L-S346G-N387K	6	113	2	0	9.34313e-06	0	no
E248G-R249K-Y336N-R338L-K344E-E369K-S384P-N387K	8	0	24	0	0.000112118	0	Y336N-S384P
E248G-R249K-Y336H-N339D-K344E-G381E-N387K	7	144	70	6	0.00032701	3.24728e-05	no
E248G-R249K-Y336N-R338L-K344E-S367I-E369K-N387K	8	0	15	1	7.00735e-05	5.41213e-06	Y336N-S367I
E248G-R249K-I265T-P301S-Y336N-N339D-K344E-E369K-N387K	9	0	4	14	1.86863e-05	7.57699e-05	P301S-Y336N
E248G-R249K-G260R-I265T-Y336N-N339D-K344E-E369K-N387K	9	0	3	16	1.40147e-05	8.65941e-05	G260R-Y336N
N339D-S346G-E369K-G381E-N387K	5	201	24	29	0.000112118	0.000156952	no
E248G-R249K-I265T-D324Y-Y336N-N339D-K344E-E369K-N387K	9	0	1	10	4.67157e-06	5.41213e-05	D324Y-Y336N
E248G-R249K-I265T-C291Y-Y336N-N339D-K344E-E369K-N387K	9	0	11	16	5.13872e-05	8.65941e-05	C291Y-Y336N
R249K-R338L-K344E-N387K	4	48	0	0	0	0	no
R249K-N339D-K344E-N387K	4	52	0	0	0	0	no
R249K-I265T-Y336H-E369K-N387K	5	72	1	5	4.67157e-06	2.70607e-05	no
E248G-R249K-I265T-Y336N-R338Q-N339D-K344E-E369K-N387K	9	0	21	76	9.81029e-05	0.000411322	Y336N-R338Q
E248A-Y336H-R338L-N339D-K344E-S346G-E369K-G381E-N387K	9	12	0	2	0	1.08243e-05	E248A
E248G-I265T-Y336H-R338L-N339D-E369K-G381E-N387K	8	140	0	10	0	5.41213e-05	no
E248A-I265T-Y336H-R338L-N339D-S346G-E369K-G381E-N387K	9	11	0	0	0	0	E248A
E248G-R249K-D324N-Y336N-R338L-P340T-K344E-E369K-N387K	9	0	17	1	7.94166e-05	5.41213e-06	D324N-Y336N-P340T
R249K-R338L-N339D-K344E-S346G-N387K	6	43	0	0	0	0	no
I265T-Y336H-R338L-E369K-N387K	5	63	3	0	1.40147e-05	0	no
I265T-Y336H-R338L-N339D-K344E-E369K-N387K	7	58	0	2	0	1.08243e-05	no
E248G-R249K-Y336N-R338L-K344E-N387K	6	0	61	3	0.000284966	1.62364e-05	Y336N
E248G-R249K-Y336N-R338L-K344E-E369K-S372_-N387K	8	0	65	5	0.000303652	2.70607e-05	Y336N-S372_
E248G-I265T-R338L-N339D-S346G-G381E-N387K	7	88	1	0	4.67157e-06	0	no
E248G-N339D-E369K-G381E-N387K	5	170	4	1	1.86863e-05	5.41213e-06	no
R249K-N387K	2	67	0	3	0	1.62364e-05	no
E248G-R249K-I265T-K344E-S346G-G381E-N387K	7	100	4	1	1.86863e-05	5.41213e-06	no
E248G-R249K-N329T-Y336N-R338L-K344E-E369K-N387K	8	0	154	1	0.000719421	5.41213e-06	N329T-Y336N
R249K-I265T-N339D-K344E-G381E-N387K	6	44	0	0	0	0	no
I265T-Y336H-R338L-K344E-S346G-E369K-G381E-N387K	8	140	0	2	0	1.08243e-05	no
R249K-Y336H-S346G-E369K-N387K	5	194	3	7	1.40147e-05	3.78849e-05	no
E248G-R249K-I265T-D304E-Y336N-N339D-K344E-E369K-N387K	9	0	2	19	9.34313e-06	0.000102831	D304E-Y336N
E248G-R249K-I265T-N306Y-Y336N-N339D-K344E-E369K-N387K	9	0	0	10	0	5.41213e-05	N306Y-Y336N
E248G-R249K-R338L-N339D-K344E-N387K	6	48	19	1	8.87597e-05	5.41213e-06	no
E248G-R249K-I265F-Y336N-R338L-K344E-E369K-N387K	8	0	11	0	5.13872e-05	0	I265F-Y336N
E248G-R249K-I265T-K308E-Y336N-N339D-K344E-E369K-N387K	9	0	10	20	4.67157e-05	0.000108243	K308E-Y336N
E248G-R249K-I265A-Y336N-N339D-K344E-E369K-N387K	8	0	7	17	3.2701e-05	9.20063e-05	I265A-Y336N
E248G-R249K-I265T-C280R-Y336N-N339D-K344E-E369K-N387K	9	0	5	21	2.33578e-05	0.000113655	C280R-Y336N
R249K-I265T-Y336H-R338L-N339D-S346G-E369K-N387K	8	97	0	1	0	5.41213e-06	no
R249K-Y336H-R338L-E369K-N387K	5	104	0	0	0	0	no
E248G-R249K-I265T-Y336N-N339D-N341D-K344E-E369K-N387K	9	0	4	11	1.86863e-05	5.95335e-05	Y336N-N341D
R249K-N339D-E369K-G381E-N387K	5	119	1	20	4.67157e-06	0.000108243	no
E248G-R249K-I265T-Y336N-N339D-K344E-F354C-E369K-N387K	9	0	7	14	3.2701e-05	7.57699e-05	Y336N-F354C
E248G-R249K-S311R-Y336N-R338L-K344E-E369K-N387K	8	0	31	1	0.000144819	5.41213e-06	S311R-Y336N
E248G-Y336H-K344E-E369K-G381E-N387K	6	247	17	9	7.94166e-05	4.87092e-05	no
E248G-R338L-K344E-E369K-G381E-N387K	6	146	3	1	1.40147e-05	5.41213e-06	no
E248G-Y336H-R338L-S346G-N387K	5	170	0	1	0	5.41213e-06	no
E248G-R249K-I265T-R338L-N339D-S346G-G381E-N387K	8	85	0	3	0	1.62364e-05	no
E248G-I265T-Y336H-R338L-K344E-G381E-N387K	7	109	0	3	0	1.62364e-05	no
E248G-R249K-I265T-Y336H-R338L-S346G-E369K-G381E-N387K	9	186	2	12	9.34313e-06	6.49456e-05	no
E248G-R249K-I265T-Y336N-R338L-N342K-K344E-E369K-N387K	9	0	19	4	8.87597e-05	2.16485e-05	Y336N-N342K
R249K-I265T-S346G-G381E-N387K	5	73	0	0	0	0	no
E248G-R249K-I265T-Y336N-N339D-K344E-E369K-N387R	8	0	6	19	2.80294e-05	0.000102831	Y336N-N387R
E248G-R249K-I265T-N306S-Y336N-N339D-K344E-E369K-N387K	9	0	4	10	1.86863e-05	5.41213e-05	N306S-Y336N
N339D-N387K	2	61	1	1	4.67157e-06	5.41213e-06	no
R249K-I265T-Y336H-R338L-K344E-S346G-E369K-G381E-N387K	9	116	0	1	0	5.41213e-06	no
E248G-I265T-R338L-K344E-E369K-N387K	6	73	5	0	2.33578e-05	0	no
E248G-Y336H-R338L-N387K	4	103	0	1	0	5.41213e-06	no
E248G-I265T-Y336H-R338L-N339D-S346G-G381E-N387K	8	127	1	0	4.67157e-06	0	no
E248A-I265T-Y336H-R338L-S346G-E369K-G381E-N387K	8	11	0	0	0	0	E248A
R249K-R338L-S346G-G381E-N387K	5	138	0	1	0	5.41213e-06	no
E248G-R249K-I265T-Y281_-Y336N-N339D-K344E-E369K-N387K	9	0	3	12	1.40147e-05	6.49456e-05	Y281_-Y336N
E248G-R249K-I265T-Y336N-N339D-K344E-F354I-E369K-N387K	9	0	13	21	6.07304e-05	0.000113655	Y336N-F354I
E248G-R249K-I254V-I265T-Y336N-N339D-K344E-E369K-N387K	9	0	2	16	9.34313e-06	8.65941e-05	I254V-Y336N
E248G-R249K-I265T-Y336N-N339D-K344E-E369K-I380V-N387K	9	0	4	20	1.86863e-05	0.000108243	Y336N-I380V
I265T-Y336H-N339D-E369K-N387K	5	81	0	6	0	3.24728e-05	no
E248G-R249K-I265T-H274R-Y336N-N339D-K344E-E369K-N387K	9	0	2	17	9.34313e-06	9.20063e-05	H274R-Y336N
R249K-N339D-G381E-N387K	4	82	0	0	0	0	no
E248G-R249K-Y336N-R338L-K344E-E369K-S372A-N387K	8	0	127	3	0.000593289	1.62364e-05	Y336N-S372A
E248G-R249K-Y336N-R338L-K344E-E369K-G382V-N387K	8	0	11	1	5.13872e-05	5.41213e-06	Y336N-G382V
R249K-Y336H-R338L-E369K-G381E-N387K	6	127	1	0	4.67157e-06	0	no
E248G-R249K-Y336N-R338L-K344E-W361R-E369K-N387K	8	0	17	0	7.94166e-05	0	Y336N-W361R
E248G-R249K-Y336H-K344E-E369K-G381E-N387K	7	177	15	25	7.00735e-05	0.000135303	no
E248G-R249K-I265T-C318S-Y336N-N339D-K344E-E369K-N387K	9	0	10	11	4.67157e-05	5.95335e-05	C318S-Y336N
R249K-I265T-Y336H-R338L-N339D-K344E-S346G-G381E-N387K	9	80	4	0	1.86863e-05	0	no
E248G-R249K-I265T-Y336N-N339D-K344E-S346G-E369K-G381E-N387K	10	1	6	19	2.80294e-05	0.000102831	Y336N
E248G-R249K-I265T-Y336N-N339D-K344E-E369K-S372T-N387K	9	0	7	25	3.2701e-05	0.000135303	Y336N-S372T
I265T-R338L-N339D-K344E-G381E-N387K	6	42	1	0	4.67157e-06	0	no
E248G-R249K-I265T-E277A-Y336N-N339D-K344E-E369K-N387K	9	0	1	10	4.67157e-06	5.41213e-05	E277A-Y336N
E248G-R249K-P326T-Y336N-R338L-P340T-K344E-E369K-N387K	9	0	29	2	0.000135475	1.08243e-05	P326T-Y336N-P340T
R249K-I265T-Y336H-R338L-K344E-N387K	6	44	0	0	0	0	no
R249K-I265T-Y336H-R338L-N339D-N387K	6	37	0	0	0	0	no
R249K-I265T-R338L-N339D-S346G-E369K-N387K	7	54	0	0	0	0	no
Y336H-R338L-N339D-S346G-N387K	5	109	0	4	0	2.16485e-05	no
E248G-I265T-N387K	3	84	0	2	0	1.08243e-05	no
E248G-R249K-Y336N-R338L-K344E-S346G-E369K-G381E-N387K	9	5	506	532	0.00236381	0.00287926	Y336N
E248G-R249K-Y336H-R338L-S346G-N387K	6	146	0	0	0	0	no
E248G-R249K-I265T-S279P-Y336N-N339D-K344E-E369K-N387K	9	0	3	32	1.40147e-05	0.000173188	S279P-Y336N
E248G-R249K-Y336N-R338L-K344E-E369K-R371L-N387K	8	0	15	1	7.00735e-05	5.41213e-06	Y336N-R371L
I265T-Y336H-N339D-K344E-S346G-E369K-G381E-N387K	8	150	1	2	4.67157e-06	1.08243e-05	no
I265T-R338L-N339D-G381E-N387K	5	64	0	0	0	0	no
E248G-R249K-I265T-Y336N-N339D-K344E-S367G-E369K-N387K	9	0	5	30	2.33578e-05	0.000162364	Y336N-S367G
E248G-I265T-R338L-E369K-N387K	5	68	2	5	9.34313e-06	2.70607e-05	no
E248G-R249K-Y336N-R338L-K344E-E369K-T376I-N387K	8	0	11	0	5.13872e-05	0	Y336N-T376I
E248G-Y336H-N339D-K344E-S346G-E369K-G381E-N387K	8	342	138	15	0.000644676	8.1182e-05	no
E248G-R249K-I265T-Y336N-N339D-K344E-G363_-E369K-N387K	9	0	2	14	9.34313e-06	7.57699e-05	Y336N-G363_
E248G-I265T-Y336H-K344E-S346G-N387K	6	96	0	2	0	1.08243e-05	no
I265T-N339D-E369K-G381E-N387K	5	72	0	4	0	2.16485e-05	no
E248G-R249K-Y336N-R338L-K344E-D356G-E369K-N387K	8	0	25	0	0.000116789	0	Y336N-D356G
R249K-K344E-S346G-E369K-G381E-N387K	6	140	1	2	4.67157e-06	1.08243e-05	no
E248G-N339D-K344E-G381E-N387K	5	103	53	6	0.000247593	3.24728e-05	no
E248G-R249K-I265T-Y336N-N339D-K344E-W361_-E369K-N387K	9	0	14	36	6.54019e-05	0.000194837	Y336N-W361_
R249K-I265T-Y336H-R338L-N339D-G381E-N387K	7	50	0	0	0	0	no
R338L-K344E-E369K-G381E-N387K	5	106	0	10	0	5.41213e-05	no
E248G-R249K-I265T-V275A-Y336N-N339D-K344E-E369K-N387K	9	0	11	20	5.13872e-05	0.000108243	V275A-Y336N
E248G-R249K-I265T-S332A-Y336N-N339D-K344E-E369K-N387K	9	0	9	27	4.20441e-05	0.000146128	S332A-Y336N
R249K-I265T-N339D-K344E-S346G-E369K-N387K	7	53	0	1	0	5.41213e-06	no
E248G-R249K-Y336N-R338L-K344E-E369K-Y374H-N387K	8	0	19	0	8.87597e-05	0	Y336N-Y374H
E248G-R249K-N339D-K344E-S346G-N387K	6	89	2	3	9.34313e-06	1.62364e-05	no
E248G-R249K-Y336N-R338L-K344E-E369K-K385R-N387K	8	0	20	0	9.34313e-05	0	Y336N-K385R
E248G-R338L-S346G-E369K-N387K	5	163	0	1	0	5.41213e-06	no
E248G-Y336H-K344E-S346G-G381E-N387K	6	254	2	4	9.34313e-06	2.16485e-05	no
E248G-R249K-I265T-Y336N-N339D-K344E-S346N-E369K-N387K	9	0	13	77	6.07304e-05	0.000416734	Y336N-S346N
I265T-Y336H-R338L-N339D-S346G-N387K	6	77	0	1	0	5.41213e-06	no
E248G-Y336H-S346G-N387K	4	196	4	1	1.86863e-05	5.41213e-06	no
R249K-I265T-Y336H-K344E-S346G-E369K-G381E-N387K	8	143	1	0	4.67157e-06	0	no
R249K-I265T-R338L-N339D-K344E-E369K-N387K	7	27	0	0	0	0	no
R249K-N339D-S346G-N387K	4	70	1	0	4.67157e-06	0	no
E248G-R249K-I265T-Y336H-R338L-N339D-K344E-N387K	8	48	0	2	0	1.08243e-05	no
E248G-R249K-R338L-E369K-N387K	5	81	2	4	9.34313e-06	2.16485e-05	no
E248G-R249K-I265T-Y336D-N339D-K344E-E369K-N387K	8	0	13	28	6.07304e-05	0.00015154	Y336D
E248G-R249K-I265T-Y336H-N339D-K344E-E369K-G381E-N387K	9	124	17	42	7.94166e-05	0.00022731	no
E248G-R249K-I265T-R338L-N387K	5	51	0	5	0	2.70607e-05	no
E248A-N339D-S346G-E369K-N387K	5	12	0	2	0	1.08243e-05	E248A
E248G-R249K-E258D-I265T-Y336N-N339D-K344E-E369K-N387K	9	0	3	11	1.40147e-05	5.95335e-05	E258D-Y336N
E248G-R249K-I265T-Y336N-N339D-K344E-H347R-E369K-N387K	9	0	7	16	3.2701e-05	8.65941e-05	Y336N-H347R
R249K-I265T-Y336H-S346G-G381E-N387K	6	121	0	1	0	5.41213e-06	no
R249K-I265T-Y336H-R338L-S346G-E369K-N387K	7	96	1	0	4.67157e-06	0	no
E248G-R249K-I265T-Y336N-R338L-K344E-S346G-E369K-N387K	9	0	0	45	0	0.000243546	Y336N
E248G-I265T-R338L-N339D-K344E-G381E-N387K	7	70	0	1	0	5.41213e-06	no
E248G-R249K-I265T-V275D-Y336N-N339D-K344E-E369K-N387K	9	0	3	11	1.40147e-05	5.95335e-05	V275D-Y336N
E248G-R249K-Y336H-E369K-G381E-N387K	6	218	3	16	1.40147e-05	8.65941e-05	no
E248G-R249K-I265T-Y336N-N339D-N341T-K344E-E369K-N387K	9	0	12	42	5.60588e-05	0.00022731	Y336N-N341T
E248G-R249K-I265T-Y336N-N339D-K344E-N387K	7	2	23	121	0.000107446	0.000654868	Y336N
E248G-R249K-I265T-P267Q-Y336N-N339D-K344E-E369K-N387K	9	0	3	14	1.40147e-05	7.57699e-05	P267Q-Y336N
E248G-R249K-I265T-R338L-N339D-G381E-N387K	7	68	0	6	0	3.24728e-05	no
E248G-R249K-Y336N-R338L-K344E-I366N-E369K-N387K	8	0	16	0	7.4745e-05	0	Y336N-I366N
E248G-Y336H-N339D-K344E-S346G-E369K-N387K	7	250	21	11	9.81029e-05	5.95335e-05	no
E248G-R249K-I265T-D324N-Y336N-N339D-K344E-S346N-E369K-N387K	10	0	1	12	4.67157e-06	6.49456e-05	D324N-Y336N-S346N
I265T-K344E-G381E-N387K	4	65	0	0	0	0	no
E248G-R249K-I265T-Y336H-R338L-E369K-N387K	7	79	1	4	4.67157e-06	2.16485e-05	no
E248G-R249K-I265T-K296R-Y336N-N339D-K344E-E369K-N387K	9	0	12	14	5.60588e-05	7.57699e-05	K296R-Y336N
E248G-R249K-I265T-Y336N-N339D-K344E-E369K-K385N-N387K	9	0	7	16	3.2701e-05	8.65941e-05	Y336N-K385N
E248G-R249K-I265T-Y336N-N339D-K344E-E369K-N387E	8	0	5	10	2.33578e-05	5.41213e-05	Y336N-N387E
E248G-I265T-Y336H-N339D-K344E-S346G-G381E-N387K	8	169	1	6	4.67157e-06	3.24728e-05	no
R249K-I265T-N339D-S346G-E369K-G381E-N387K	7	89	1	0	4.67157e-06	0	no
E248G-I265T-Y336H-R338L-N339D-K344E-S346G-N387K	8	89	0	0	0	0	no
E248G-R249K-I265T-S346G-E369K-N387K	6	107	3	6	1.40147e-05	3.24728e-05	no
E248G-R249K-H264Y-I265T-Y336N-N339D-K344E-E369K-N387K	9	0	2	16	9.34313e-06	8.65941e-05	H264Y-Y336N
R249K-I265T-Y336H-R338L-E369K-N387K	6	64	1	0	4.67157e-06	0	no
R249K-I265T-S346G-E369K-G381E-N387K	6	93	1	2	4.67157e-06	1.08243e-05	no
E248G-R249K-I265T-Y336N-N339D-K344E-E369K-R371L-N387K	9	0	10	29	4.67157e-05	0.000156952	Y336N-R371L
E248G-R249K-I265T-Y336N-N339D-K344E-G363V-E369K-N387K	9	0	3	18	1.40147e-05	9.74184e-05	Y336N-G363V
I265T-Y336H-S346G-E369K-G381E-N387K	6	148	0	1	0	5.41213e-06	no
E248G-R249K-K344E-G381E-N387K	5	93	6	1	2.80294e-05	5.41213e-06	no
I265T-Y336H-R338L-E369K-G381E-N387K	6	100	2	0	9.34313e-06	0	no
R249K-K344E-N387K	3	49	0	0	0	0	no
E248G-R249K-K261E-I265T-Y336N-N339D-K344E-E369K-N387K	9	0	5	20	2.33578e-05	0.000108243	K261E-Y336N
R338L-N339D-S346G-N387K	4	84	0	4	0	2.16485e-05	no
E248G-Y336H-R338L-K344E-S346G-E369K-N387K	7	216	10	3	4.67157e-05	1.62364e-05	no
R249K-R338L-N339D-K344E-E369K-N387K	6	54	0	0	0	0	no
R249K-I265T-E369K-N387K	4	64	0	0	0	0	no
E248G-R249K-I265T-N294S-Y336N-N339D-K344E-E369K-N387K	9	0	2	17	9.34313e-06	9.20063e-05	N294S-Y336N
E248A-Y336H-K344E-S346G-E369K-G381E-N387K	7	10	0	2	0	1.08243e-05	E248A
E248G-R249K-Y336N-R338L-P340T-K344E-E369K-G381E-N387K	9	0	12	0	5.60588e-05	0	Y336N-P340T
I265T-N339D-S346G-G381E-N387K	5	85	0	0	0	0	no
E248G-R249K-Y336H-K344E-S346G-E369K-N387K	7	210	27	9	0.000126132	4.87092e-05	no
E248G-R249K-I265T-Y336N-N339D-K344E-V349G-E369K-N387K	9	0	7	13	3.2701e-05	7.03577e-05	Y336N-V349G
E248G-R249K-I265T-R338L-K344E-E369K-N387K	7	42	2	8	9.34313e-06	4.32971e-05	no
E248G-R249K-I265T-Y336H-S346G-E369K-G381E-N387K	8	197	5	14	2.33578e-05	7.57699e-05	no
E248G-Y336H-R338L-E369K-G381E-N387K	6	207	3	0	1.40147e-05	0	no
E248G-R249K-Y336H-K344E-G381E-N387K	6	171	1	1	4.67157e-06	5.41213e-06	no
I265T-K344E-N387K	3	32	0	0	0	0	no
I265T-N339D-K344E-S346G-N387K	5	52	0	0	0	0	no
E248G-R249K-I265T-Y336N-N339D-K344E-E369Q-N387K	8	0	7	20	3.2701e-05	0.000108243	Y336N-E369Q
Y336N-N339D-N342K-K344E-E369K-N387K	6	0	0	22	0	0.000119067	Y336N-N342K
E248G-R249K-K344E-E369K-G381E-N387K	6	115	7	2	3.2701e-05	1.08243e-05	no
E248G-Y336H-N339D-K344E-E369K-G381E-N387K	7	227	50	37	0.000233578	0.000200249	no
R249K-I265T-Y336H-N339D-K344E-G381E-N387K	7	61	1	0	4.67157e-06	0	no
K344E-N387K	2	70	8	1	3.73725e-05	5.41213e-06	no
E248G-E369K-G381E-N387K	4	173	1	2	4.67157e-06	1.08243e-05	no
E248G-R249K-P301H-Y336N-R338L-K344E-E369K-N387K	8	0	24	0	0.000112118	0	P301H-Y336N
R249K-I265T-R338L-N339D-S346G-G381E-N387K	7	80	0	0	0	0	no
E248G-R249K-K328R-Y336N-R338L-K344E-E369K-N387K	8	0	14	0	6.54019e-05	0	K328R-Y336N
I265T-S346G-N387K	3	47	0	10	0	5.41213e-05	no
E248G-R249K-I265T-S331R-Y336N-N339D-K344E-E369K-N387K	9	0	9	37	4.20441e-05	0.000200249	S331R-Y336N
E248G-R249K-I265T-C280Y-Y336N-N339D-K344E-E369K-N387K	9	0	5	12	2.33578e-05	6.49456e-05	C280Y-Y336N
E248G-R249K-I265T-Y336H-N339D-K344E-S346G-G381E-N387K	9	137	2	44	9.34313e-06	0.000238134	no
E248G-R249K-I265T-Y336N-C337S-N339D-K344E-E369K-N387K	9	0	2	15	9.34313e-06	8.1182e-05	Y336N-C337S
E248G-R249K-R338L-K344E-N387K	5	69	3	0	1.40147e-05	0	no
R249K-I265T-K344E-N387K	4	34	0	0	0	0	no
E248G-R249K-I265T-N339D-S346G-E369K-G381E-N387K	8	137	4	60	1.86863e-05	0.000324728	no
E248G-R249K-I265T-Y336N-N339D-S346G-E369K-G381E-N387K	9	0	7	10	3.2701e-05	5.41213e-05	Y336N
E248G-R249K-K261R-Y336N-R338L-K344E-E369K-N387K	8	0	16	0	7.4745e-05	0	K261R-Y336N
R249K-Y336H-R338L-S346G-E369K-G381E-N387K	7	172	1	10	4.67157e-06	5.41213e-05	no
E248G-R249K-S269P-Y336N-R338L-K344E-E369K-N387K	8	0	18	0	8.40882e-05	0	S269P-Y336N
E248G-R249K-I265T-Y284H-Y336N-N339D-K344E-E369K-N387K	9	0	3	26	1.40147e-05	0.000140715	Y284H-Y336N
E248G-R249K-I265T-K328E-Y336N-N339D-K344E-E369K-N387K	9	0	7	22	3.2701e-05	0.000119067	K328E-Y336N
R249K-Y336H-R338L-N339D-K344E-S346G-E369K-N387K	8	111	0	1	0	5.41213e-06	no
I265T-N387K	2	43	0	0	0	0	no
Y336H-K344E-S346G-G381E-N387K	5	205	1	2	4.67157e-06	1.08243e-05	no
E248G-R249K-Y336N-R338L-K344E-D359G-E369K-N387K	8	0	28	1	0.000130804	5.41213e-06	Y336N-D359G
E248G-R249K-Y336N-R338L-K344E-E369K-R371H-N387K	8	0	19	0	8.87597e-05	0	Y336N-R371H
E248G-R249K-Y336H-R338L-N339D-K344E-S346G-G381E-N387K	9	195	2	0	9.34313e-06	0	no
E248G-R249K-I265T-Y336N-N339D-P340T-K344E-E369K-G381E-N387K	10	0	4	37	1.86863e-05	0.000200249	Y336N-P340T
R249K-I265T-Y336H-K344E-E369K-G381E-N387K	7	92	0	0	0	0	no
E248G-R249K-V307A-Y336N-R338L-K344E-E369K-N387K	8	0	24	0	0.000112118	0	V307A-Y336N
E248G-R249K-I265T-Y336N-N339D-K344E-E369K-N387K-S388T	9	0	2	28	9.34313e-06	0.00015154	Y336N-S388T
R249K-R338L-N339D-E369K-N387K	5	64	1	2	4.67157e-06	1.08243e-05	no
E248G-R249K-I265T-Y336N-N339D-K344E-N358K-E369K-N387K	9	0	2	25	9.34313e-06	0.000135303	Y336N-N358K
E248G-R249K-Y336N-R338L-K344E-E368G-E369K-N387K	8	0	31	1	0.000144819	5.41213e-06	Y336N-E368G
R249K-S346G-E369K-G381E-N387K	5	150	10	13	4.67157e-05	7.03577e-05	no
E248G-R249K-I265T-Y336H-R338L-S346G-G381E-N387K	8	162	3	13	1.40147e-05	7.03577e-05	no
I265T-K344E-S346G-G381E-N387K	5	114	2	0	9.34313e-06	0	no
E248G-R249K-Y336N-R338L-K344E-G381E-N387K	7	0	83	3	0.00038774	1.62364e-05	Y336N
E248G-R249K-Y336H-R338L-N339D-K344E-G381E-N387K	8	132	10	3	4.67157e-05	1.62364e-05	no
E248G-R249K-I265T-P301H-Y336N-N339D-K344E-E369K-N387K	9	0	2	37	9.34313e-06	0.000200249	P301H-Y336N
E248G-N339D-S346G-N387K	4	117	7	1	3.2701e-05	5.41213e-06	no
E248G-R249K-N339D-S346G-E369K-N387K	6	119	3	11	1.40147e-05	5.95335e-05	no
N339D-E369K-G381E-N387K	4	145	1	4	4.67157e-06	2.16485e-05	no
Y336H-K344E-S346G-E369K-G381E-N387K	6	221	1	21	4.67157e-06	0.000113655	no
E248G-R249K-R338L-S346G-E369K-N387K	6	124	3	6	1.40147e-05	3.24728e-05	no
E248G-I265T-Y336H-N339D-K344E-S346G-E369K-G381E-N387K	9	256	22	6	0.000102774	3.24728e-05	no
R249K-Y336N-R338L-K344E-E369K-N387K	6	2	90	16	0.000420441	8.65941e-05	Y336N
R249K-I265T-Y336H-R338L-N339D-S346G-N387K	7	88	23	0	0.000107446	0	no
I265T-Y336H-R338L-K344E-G381E-N387K	6	90	0	1	0	5.41213e-06	no
E248G-R249K-I265T-Y336N-N339D-K344E-T365A-E369K-N387K	9	0	15	16	7.00735e-05	8.65941e-05	Y336N-T365A
E248G-I265T-K344E-E369K-N387K	5	75	0	3	0	1.62364e-05	no
R249K-Y336H-N339D-S346G-E369K-N387K	6	147	8	3	3.73725e-05	1.62364e-05	no
E248G-R249K-I265T-R327G-Y336N-N339D-K344E-E369K-N387K	9	0	3	28	1.40147e-05	0.00015154	R327G-Y336N
E248G-R249K-I262F-Y336N-R338L-K344E-E369K-N387K	8	0	13	0	6.07304e-05	0	I262F-Y336N
E248G-R249K-I265T-S315G-Y336N-N339D-K344E-E369K-N387K	9	0	6	17	2.80294e-05	9.20063e-05	S315G-Y336N
E248G-R249K-I265T-Y336N-N339D-K344E-E369K-G373D-N387K	9	0	5	17	2.33578e-05	9.20063e-05	Y336N-G373D
E248G-R249K-I265T-Y336N-N339D-K344E-E369K-N387K-S388A	9	0	8	22	3.73725e-05	0.000119067	Y336N-S388A
E248G-R249K-N339D-K344E-E369K-G381E-N387K	7	118	11	13	5.13872e-05	7.03577e-05	no
E248G-R249K-I254M-Y336N-R338L-K344E-E369K-N387K	8	0	13	0	6.07304e-05	0	I254M-Y336N
E248G-I265T-N339D-S346G-G381E-N387K	6	125	2	10	9.34313e-06	5.41213e-05	no
E248G-I265T-Y336H-N339D-K344E-E369K-N387K	7	94	1	5	4.67157e-06	2.70607e-05	no
I265T-Y336H-K344E-E369K-N387K	5	60	0	5	0	2.70607e-05	no
I265T-R338L-S346G-E369K-G381E-N387K	6	101	0	0	0	0	no
E248G-R249K-D324N-Y336N-K344E-E369K-G381E-N387K	8	0	22	0	0.000102774	0	D324N-Y336N
E248G-R249K-I265T-N339D-K344E-S346G-N387K	7	67	2	9	9.34313e-06	4.87092e-05	no
E248G-R249K-I265T-Y336N-N339D-K344E-S346G-E369K-N387K	9	0	4	40	1.86863e-05	0.000216485	Y336N
R249K-I265T-K344E-S346G-G381E-N387K	6	62	0	0	0	0	no
E248G-I265T-K344E-E369K-G381E-N387K	6	99	0	0	0	0	no
E248G-R249K-I265T-S333I-Y336N-N339D-N341S-N342K-K344E-E369K-N387K	11	0	10	28	4.67157e-05	0.00015154	S333I-Y336N-N341S-N342K
E248G-R249K-Y336N-R338L-P340S-K344E-E369K-N387K	8	0	19	0	8.87597e-05	0	Y336N-P340S
R249K-Y336H-R338L-N339D-S346G-E369K-G381E-N387K	8	153	1	0	4.67157e-06	0	no
E248G-R249K-D304G-Y336N-R338L-K344E-E369K-N387K	8	0	16	0	7.4745e-05	0	D304G-Y336N
E248G-R249K-S332Y-Y336N-R338L-K344E-E369K-N387K	8	0	44	1	0.000205549	5.41213e-06	S332Y-Y336N
E248G-R249K-I265T-C291S-Y336N-N339D-K344E-E369K-N387K	9	0	3	10	1.40147e-05	5.41213e-05	C291S-Y336N
E248G-R249K-E276G-Y336N-R338L-K344E-E369K-N387K	8	0	10	2	4.67157e-05	1.08243e-05	E276G-Y336N
N339D-S346G-N387K	3	100	3	0	1.40147e-05	0	no
E248G-R249K-F256L-Y336N-R338L-K344E-E369K-N387K	8	0	20	2	9.34313e-05	1.08243e-05	F256L-Y336N
E248G-Y336H-R338L-K344E-E369K-N387K	6	146	3	10	1.40147e-05	5.41213e-05	no
E248G-R249K-Y284C-Y336N-R338L-K344E-E369K-N387K	8	0	14	0	6.54019e-05	0	Y284C-Y336N
E248G-R249K-K253I-I265T-Y336N-N339D-K344E-E369K-N387K	9	0	4	21	1.86863e-05	0.000113655	K253I-Y336N
R249K-R338L-N339D-E369K-G381E-N387K	6	83	0	1	0	5.41213e-06	no
E248G-R249K-I265T-I312V-Y336N-N339D-K344E-E369K-N387K	9	0	5	19	2.33578e-05	0.000102831	I312V-Y336N
E248G-R249K-I265T-S266G-Y336N-N339D-K344E-E369K-N387K	9	0	4	20	1.86863e-05	0.000108243	S266G-Y336N
R249K-K344E-S346G-E369K-N387K	5	80	0	0	0	0	no
E248G-R249K-I265T-G323_-Y336N-N339D-K344E-E369K-N387K	9	0	5	28	2.33578e-05	0.00015154	G323_-Y336N
E248G-R249K-Y336N-R338L-N341D-K344E-E369K-N387K	8	0	19	0	8.87597e-05	0	Y336N-N341D
E248G-R249K-Y336N-R338L-E343_-K344E-E369K-N387K	8	0	12	2	5.60588e-05	1.08243e-05	Y336N-E343_
E248G-R249K-Y336H-N339D-K344E-S346G-E369K-G381E-N387K	9	288	96	40	0.00044847	0.000216485	no
R249K-I265T-Y336N-N339D-K344E-E369K-N387K	7	1	18	193	8.40882e-05	0.00104454	Y336N
Y336H-R338L-N339D-K344E-E369K-N387K	6	101	0	2	0	1.08243e-05	no
E248G-R249K-Y336H-R338L-N339D-N387K	6	86	1	1	4.67157e-06	5.41213e-06	no
E248G-I265T-E369K-N387K	4	89	0	3	0	1.62364e-05	no
E248G-R249K-I265T-Y336H-R338L-N339D-E369K-G381E-N387K	9	115	5	8	2.33578e-05	4.32971e-05	no
E248G-I265T-Y336H-N339D-N387K	5	85	0	6	0	3.24728e-05	no
Y336H-R338L-N339D-K344E-S346G-E369K-N387K	7	136	0	6	0	3.24728e-05	no
E248G-R249K-I265T-S315C-Y336N-N339D-K344E-E369K-N387K	9	0	7	10	3.2701e-05	5.41213e-05	S315C-Y336N
E248G-R249K-I265T-E369K-G381E-N387K	6	96	2	8	9.34313e-06	4.32971e-05	no
E248G-R249K-I312F-Y336N-R338L-K344E-E369K-N387K	8	0	11	0	5.13872e-05	0	I312F-Y336N
E248G-R249K-I265T-S271G-Y336N-N339D-K344E-E369K-N387K	9	0	10	26	4.67157e-05	0.000140715	S271G-Y336N
E248G-R249K-I265T-T325K-Y336N-N339D-K344E-E369K-N387K	9	0	2	19	9.34313e-06	0.000102831	T325K-Y336N
E248G-R249K-S346G-N387K	4	128	58	2	0.000270951	1.08243e-05	no
Y336H-N339D-K344E-S346G-N387K	5	147	0	1	0	5.41213e-06	no
E248G-R249K-Y336N-R338L-K344E-E369K-W383R-N387K	8	0	25	0	0.000116789	0	Y336N-W383R
Y336N-N339D-N341S-K344E-E369K-G381E-N387K	7	0	0	62	0	0.000335552	Y336N-N341S
E248G-R249K-I265T-G323R-Y336N-N339D-K344E-E369K-N387K	9	0	17	32	7.94166e-05	0.000173188	G323R-Y336N
E248G-R249K-I257V-Y336N-R338L-K344E-E369K-N387K	8	0	10	0	4.67157e-05	0	I257V-Y336N
E248G-R249K-I265T-Y336N-N339D-K344E-D359E-E369K-N387K	9	0	2	13	9.34313e-06	7.03577e-05	Y336N-D359E
E248G-Y336H-R338L-S346G-E369K-G381E-N387K	7	331	0	4	0	2.16485e-05	no
R249K-Y336H-E369K-N387K	4	91	3	6	1.40147e-05	3.24728e-05	no
E248G-R249K-I265T-Y336N-K344E-E369K-N387K	7	0	324	162	0.00151359	0.000876766	Y336N
E248G-R249K-I265T-Y336H-R338L-N339D-K344E-E369K-N387K	9	74	1	10	4.67157e-06	5.41213e-05	no
S333I-Y336N-N339D-K344E-E369K-G381E-N387K	7	0	0	12	0	6.49456e-05	S333I-Y336N
E248G-R249K-R288G-Y336N-K344E-E369K-G381E-N387K	8	0	10	0	4.67157e-05	0	R288G-Y336N
I265T-R338L-K344E-E369K-N387K	5	52	3	13	1.40147e-05	7.03577e-05	no
E248G-R249K-I265T-Y336N-N339D-K344E-G381E-N387K	8	0	30	96	0.000140147	0.000519565	Y336N
E248G-R249K-I265T-S266I-Y336N-N339D-K344E-E369K-N387K	9	0	2	15	9.34313e-06	8.1182e-05	S266I-Y336N
E248G-R249K-I265T-Y336K-N339D-P340T-K344E-E369K-N387K	9	0	5	10	2.33578e-05	5.41213e-05	Y336K-P340T
E248G-Y336H-R338L-S346G-E369K-N387K	6	237	5	3	2.33578e-05	1.62364e-05	no
E248G-R249K-I265T-Y336H-N339D-E369K-N387K	7	90	4	104	1.86863e-05	0.000562862	no
E248G-R249K-I265T-Y336N-N339D-K344E-V360M-E369K-N387K	9	0	9	20	4.20441e-05	0.000108243	Y336N-V360M
E248G-R249K-I265T-Y336N-N339D-K344E-E369K-V379A-N387K	9	0	17	25	7.94166e-05	0.000135303	Y336N-V379A
R249K-I265T-Y336H-R338L-S346G-N387K	6	76	0	0	0	0	no
E248G-K344E-S346G-G381E-N387K	5	176	6	0	2.80294e-05	0	no
R249K-N339D-K344E-E369K-N387K	5	63	1	5	4.67157e-06	2.70607e-05	no
E248G-R249K-I265T-S346G-N387K	5	79	33	9	0.000154162	4.87092e-05	no
E248G-Y336H-N339D-K344E-S346G-G381E-N387K	7	273	3	43	1.40147e-05	0.000232722	no
E248G-R249K-I265T-S266N-Y336N-N339D-K344E-E369K-N387K	9	0	2	10	9.34313e-06	5.41213e-05	S266N-Y336N
E248G-Y336H-R338L-N339D-G381E-N387K	6	163	8	1	3.73725e-05	5.41213e-06	no
R249K-Y336H-R338L-N339D-G381E-N387K	6	89	0	0	0	0	no
E248G-I265T-Y336H-E369K-N387K	5	102	0	28	0	0.00015154	no
Y336N-N339D-P340T-K344E-E369K-G381E-N387K	7	0	0	64	0	0.000346377	Y336N-P340T
E248G-R249K-Y336N-P340T-K344E-E369K-G381E-N387K	8	0	54	0	0.000252265	0	Y336N-P340T
R249K-K344E-G381E-N387K	4	59	0	0	0	0	no
E248G-R249K-R338L-K344E-S346G-E369K-N387K	7	116	2	1	9.34313e-06	5.41213e-06	no
E248G-I265T-Y336H-R338L-N339D-K344E-E369K-G381E-N387K	9	108	1	0	4.67157e-06	0	no
E248G-R249K-I265T-Y336N-N339D-K344E-E369K-W383_-N387K	9	0	15	39	7.00735e-05	0.000211073	Y336N-W383_
R249K-I265T-N339D-E369K-N387K	5	58	3	0	1.40147e-05	0	no
E248G-R249K-Y336N-R338L-K344E-E369K-P386T-N387K	8	0	31	1	0.000144819	5.41213e-06	Y336N-P386T
R338L-E369K-N387K	3	82	0	0	0	0	no
E248G-I265T-Y336H-R338L-N339D-K344E-G381E-N387K	8	80	0	0	0	0	no
Y336H-N339D-K344E-N387K	4	76	136	2	0.000635333	1.08243e-05	no
E248G-R249K-D330V-Y336N-R338L-K344E-E369K-N387K	8	0	11	0	5.13872e-05	0	D330V-Y336N
Y336H-R338L-G381E-N387K	4	110	0	12	0	6.49456e-05	no
I265T-Y336H-K344E-S346G-E369K-N387K	6	98	0	1	0	5.41213e-06	no
E248G-R249K-S334R-Y336N-R338L-K344E-E369K-N387K	8	0	19	0	8.87597e-05	0	S334R-Y336N
E248G-R249K-N339D-E369K-N387K	5	113	4	6	1.86863e-05	3.24728e-05	no
E248G-R249K-E259K-I265T-Y336N-N339D-K344E-E369K-N387K	9	0	4	17	1.86863e-05	9.20063e-05	E259K-Y336N
E248G-Y336N-N339D-K344E-E369K-G381E-N387K	7	1	4	86	1.86863e-05	0.000465444	Y336N
E248G-R249K-I265T-E276G-Y336N-N339D-K344E-E369K-N387K	9	0	7	18	3.2701e-05	9.74184e-05	E276G-Y336N
E248G-R249K-Y336N-K344E-E369K-S372_-G381E-N387K	8	0	11	0	5.13872e-05	0	Y336N-S372_
E248G-I265T-R338L-K344E-S346G-N387K	6	63	0	0	0	0	no
E248G-R249K-S333N-Y336N-R338L-K344E-E369K-N387K	8	0	25	1	0.000116789	5.41213e-06	S333N-Y336N
I265T-S346G-E369K-G381E-N387K	5	113	3	0	1.40147e-05	0	no
E248A-Y336N-N339D-K344E-E369K-G381E-N387K	7	0	0	457	0	0.00247335	E248A-Y336N
I265T-Y336H-R338L-S346G-N387K	5	75	1	0	4.67157e-06	0	no
E248G-R249K-I265T-V303A-Y336N-N339D-K344E-E369K-N387K	9	0	9	18	4.20441e-05	9.74184e-05	V303A-Y336N
E248G-R249K-D324G-Y336N-R338L-K344E-E369K-N387K	8	0	19	1	8.87597e-05	5.41213e-06	D324G-Y336N
E248G-R249K-Y336H-R338L-N339D-S346G-N387K	7	127	6	1	2.80294e-05	5.41213e-06	no
E248A-R249K-Y336H-R338L-K344E-S346G-E369K-G381E-N387K	9	11	0	0	0	0	E248A
E248G-R249K-I265T-S298F-Y336N-N339D-K344E-E369K-N387K	9	0	5	19	2.33578e-05	0.000102831	S298F-Y336N
Y336N-N339D-P340T-K344E-E369K-N387K	6	0	0	40	0	0.000216485	Y336N-P340T
I265T-K344E-E369K-G381E-N387K	5	71	2	0	9.34313e-06	0	no
E248G-R249K-G260E-Y336N-R338L-K344E-E369K-N387K	8	0	15	0	7.00735e-05	0	G260E-Y336N
R249K-N339D-K344E-S346G-N387K	5	51	1	13	4.67157e-06	7.03577e-05	no
E248G-R249K-Y336H-R338L-E369K-N387K	6	128	6	2	2.80294e-05	1.08243e-05	no
K344E-S346G-E369K-G381E-N387K	5	208	2	3	9.34313e-06	1.62364e-05	no
E248A-R249K-Y336H-K344E-E369K-G381E-N387K	7	10	1	0	4.67157e-06	0	E248A
K344E-S346G-G381E-N387K	4	162	12	2	5.60588e-05	1.08243e-05	no
E248G-R249K-I265T-K344E-E369K-N387K	6	68	4	14	1.86863e-05	7.57699e-05	no
E248G-R249K-N339D-K344E-S346G-E369K-G381E-N387K	8	206	12	14	5.60588e-05	7.57699e-05	no
R249K-Y336H-N339D-N387K	4	97	1	6	4.67157e-06	3.24728e-05	no
E248G-R249K-Y336N-R338L-E343G-K344E-E369K-N387K	8	0	15	1	7.00735e-05	5.41213e-06	Y336N-E343G
E248G-R249K-I265T-R338L-N339D-E369K-G381E-N387K	8	64	3	9	1.40147e-05	4.87092e-05	no
E248G-R249K-I265T-K296E-Y336N-N339D-K344E-E369K-N387K	9	0	11	26	5.13872e-05	0.000140715	K296E-Y336N
E248G-I265T-R338L-E369K-G381E-N387K	6	107	0	0	0	0	no
R249K-I265T-R338L-E369K-N387K	5	35	2	0	9.34313e-06	0	no
E248G-R249K-Y336N-R338L-K344E-E369K-W383_-N387K	8	0	30	1	0.000140147	5.41213e-06	Y336N-W383_
E248G-I265T-Y336H-R338L-K344E-S346G-G381E-N387K	8	155	0	1	0	5.41213e-06	no
E248G-R249K-I265T-C280W-Y336N-N339D-K344E-E369K-N387K	9	0	0	10	0	5.41213e-05	C280W-Y336N
E248G-R249K-Y336N-R338L-K344E-E369K-F377S-N387K	8	0	13	1	6.07304e-05	5.41213e-06	Y336N-F377S
E248G-R249K-Y336N-C337R-R338L-K344E-E369K-N387K	8	0	24	0	0.000112118	0	Y336N-C337R
E248G-R249K-C289Y-Y336N-R338L-K344E-E369K-N387K	8	0	27	0	0.000126132	0	C289Y-Y336N
E248G-R249K-K344E-S346G-N387K	5	106	4	0	1.86863e-05	0	no
E248G-R249K-I265T-Y336N-R338W-N339D-K344E-E369K-N387K	9	0	7	50	3.2701e-05	0.000270607	Y336N-R338W
E248A-Y336H-N339D-K344E-S346G-E369K-N387K	7	10	0	0	0	0	E248A
E248G-R249K-Y336N-K344E-M362V-E369K-G381E-N387K	8	0	10	0	4.67157e-05	0	Y336N-M362V
E248G-R249K-Y336N-R338L-K344E-E369K-S384F-N387K	8	0	24	1	0.000112118	5.41213e-06	Y336N-S384F
E248G-R249K-N339D-K344E-S346G-E369K-N387K	7	123	4	11	1.86863e-05	5.95335e-05	no
Y336H-N339D-K344E-G381E-N387K	5	131	15	1	7.00735e-05	5.41213e-06	no
E248G-R249K-Y336N-R338L-K344E-E369R-N387K	7	0	13	0	6.07304e-05	0	Y336N-E369R
E248G-R249K-I265T-R338L-G381E-N387K	6	73	5	2	2.33578e-05	1.08243e-05	no
E248A-Y336H-R338L-N339D-E369K-G381E-N387K	7	15	0	0	0	0	E248A
E248G-R249K-Y336N-R338L-K344E-E369K-N387R	7	0	16	1	7.4745e-05	5.41213e-06	Y336N-N387R
R249K-I265T-Y336H-R338L-G381E-N387K	6	74	0	0	0	0	no
E248G-R249K-I265T-S269L-Y336N-N339D-K344E-E369K-N387K	9	0	5	14	2.33578e-05	7.57699e-05	S269L-Y336N
E248A-Y336H-N339D-K344E-S346G-E369K-G381E-N387K	8	11	3	0	1.40147e-05	0	E248A
E248G-R249K-I265T-Y336H-R338L-N387K	6	68	1	1	4.67157e-06	5.41213e-06	no
E248G-R249K-Y336N-R338L-K344E-W361_-E369K-N387K	8	0	36	1	0.000168176	5.41213e-06	Y336N-W361_
R249K-I265T-N339D-K344E-S346G-G381E-N387K	7	73	0	0	0	0	no
E248G-R249K-I265T-Y336N-N339D-K344E-E369K-T376N-N387K	9	0	1	20	4.67157e-06	0.000108243	Y336N-T376N
E248A-I265T-Y336H-R338L-N339D-K344E-S346G-E369K-N387K	9	11	0	0	0	0	E248A
E248G-R249K-R338L-N339D-K344E-S346G-E369K-N387K	8	105	1	7	4.67157e-06	3.78849e-05	no
E248G-R249K-I265T-P267T-Y336N-N339D-K344E-E369K-N387K	9	0	2	10	9.34313e-06	5.41213e-05	P267T-Y336N
E248G-R249K-Y336N-R338L-K344E-A353D-E369K-N387K	8	0	13	0	6.07304e-05	0	Y336N-A353D
E248G-R249K-K344E-S346G-G381E-N387K	6	139	9	2	4.20441e-05	1.08243e-05	no
E248G-R249K-I265T-Y336N-N339D-K344E-G357R-E369K-N387K	9	0	11	41	5.13872e-05	0.000221897	Y336N-G357R
E248G-R249K-I265T-V303I-Y336N-N339D-K344E-E369K-N387K	9	0	11	21	5.13872e-05	0.000113655	V303I-Y336N
E248G-R249K-I265T-Y336H-N339D-S346G-G381E-N387K	8	137	2	29	9.34313e-06	0.000156952	no
E248G-R249K-I265T-D324G-Y336N-N339D-K344E-E369K-N387K	9	0	4	22	1.86863e-05	0.000119067	D324G-Y336N
E248G-I265T-Y336H-R338L-N339D-S346G-N387K	7	100	0	2	0	1.08243e-05	no
R249K-I265T-Y336H-R338L-N387K	5	51	0	0	0	0	no
R249K-I265T-Y336H-R338L-K344E-E369K-N387K	7	53	0	0	0	0	no
E248G-R249K-I265T-R327K-Y336N-N339D-K344E-E369K-N387K	9	0	3	13	1.40147e-05	7.03577e-05	R327K-Y336N
E248G-I265T-N339D-K344E-S346G-E369K-G381E-N387K	8	152	0	18	0	9.74184e-05	no
E248G-R249K-Y336N-N339D-K344E-N387K	6	0	4	13	1.86863e-05	7.03577e-05	Y336N
E248G-R249K-I265T-I302F-Y336N-N339D-K344E-E369K-N387K	9	0	5	13	2.33578e-05	7.03577e-05	I302F-Y336N
E248G-R249K-R338L-N339D-N387K	5	49	1	2	4.67157e-06	1.08243e-05	no
R249K-Y336H-R338L-K344E-S346G-G381E-N387K	7	139	0	1	0	5.41213e-06	no
Y336H-K344E-N387K	3	80	2	0	9.34313e-06	0	no
R249K-R338L-K344E-S346G-E369K-G381E-N387K	7	102	1	6	4.67157e-06	3.24728e-05	no
E248G-R249K-I265T-D324V-Y336N-N339D-K344E-E369K-N387K	9	0	2	10	9.34313e-06	5.41213e-05	D324V-Y336N
E248A-I265T-K344E-S346G-G381E-N387K	6	12	0	0	0	0	E248A
E248G-I265T-Y336H-K344E-G381E-N387K	6	99	0	0	0	0	no
E248G-R249K-I302T-Y336N-R338L-K344E-E369K-N387K	8	0	25	0	0.000116789	0	I302T-Y336N
R249K-I265T-Y336H-R338L-N339D-K344E-S346G-E369K-G381E-N387K	10	125	1	0	4.67157e-06	0	no
E248G-R249K-Y336N-R338L-K344E-S367N-E369K-N387K	8	0	12	0	5.60588e-05	0	Y336N-S367N
E248G-R249K-I265T-R338L-N339D-K344E-N387K	7	42	1	2	4.67157e-06	1.08243e-05	no
E248G-R249K-I265T-Y336H-N341S-E369K-N387K	7	4	0	22	0	0.000119067	N341S
E248G-R249K-Y336N-R338L-K344E-E369K-S372L-N387K	8	0	13	0	6.07304e-05	0	Y336N-S372L
E248G-I265T-Y336H-R338L-K344E-S346G-E369K-N387K	8	144	0	0	0	0	no
E248G-R249K-I265T-Y310H-Y336N-N339D-K344E-E369K-N387K	9	0	6	18	2.80294e-05	9.74184e-05	Y310H-Y336N
Y336H-R338L-S346G-E369K-N387K	5	176	2	5	9.34313e-06	2.70607e-05	no
I265T-Y336H-K344E-S346G-N387K	5	75	0	2	0	1.08243e-05	no
E248G-R249K-Y336H-N339D-K344E-N387K	6	110	33	1	0.000154162	5.41213e-06	no
E248G-R249K-G260R-Y336N-R338L-K344E-E369K-N387K	8	0	20	0	9.34313e-05	0	G260R-Y336N
E248G-R249K-S332P-Y336N-R338L-K344E-E369K-N387K	8	0	19	0	8.87597e-05	0	S332P-Y336N
I265T-Y336H-R338L-N339D-K344E-S346G-G381E-N387K	8	111	0	0	0	0	no
E248G-R249K-G260E-I265T-Y336N-N339D-K344E-E369K-N387K	9	0	4	11	1.86863e-05	5.95335e-05	G260E-Y336N
I265T-N339D-S346G-W361_-E369K-G381E-N387K	7	0	16	0	7.4745e-05	0	W361_
E248G-Y336H-N339D-S346G-E369K-N387K	6	272	10	32	4.67157e-05	0.000173188	no
E248A-R249K-N339D-S346G-N387K	5	10	0	0	0	0	E248A
E248G-R249K-Y336N-R338L-K344E-M362T-E369K-N387K	8	0	10	0	4.67157e-05	0	Y336N-M362T
E248G-R338L-N339D-K344E-G381E-N387K	6	108	1069	8	0.0049939	4.32971e-05	no
E248G-R249K-P326T-Y336N-K344E-E369K-G381E-N387K	8	0	27	0	0.000126132	0	P326T-Y336N
E248G-R249K-Y336N-R338L-K344E-E369Q-N387K	7	0	20	1	9.34313e-05	5.41213e-06	Y336N-E369Q
Y336H-R338L-K344E-G381E-N387K	5	134	2	2	9.34313e-06	1.08243e-05	no
E248G-R249K-I265T-R338L-S346G-E369K-G381E-N387K	8	148	4	12	1.86863e-05	6.49456e-05	no
E248A-Y336H-S346G-E369K-N387K	5	13	0	1	0	5.41213e-06	E248A
Y336H-K344E-G381E-N387K	4	135	1	0	4.67157e-06	0	no
R249K-Y336H-K344E-S346G-E369K-N387K	6	142	0	4	0	2.16485e-05	no
R249K-Y336H-N339D-K344E-N387K	5	62	0	1	0	5.41213e-06	no
R249K-I265T-R338L-S346G-E369K-N387K	6	64	2	0	9.34313e-06	0	no
R249K-N339D-N387K	3	64	0	6	0	3.24728e-05	no
E248G-R249K-Y336H-R338L-S346G-E369K-N387K	7	194	17	6	7.94166e-05	3.24728e-05	no
E248G-R249K-I265T-D304V-Y336N-N339D-K344E-E369K-N387K	9	0	3	11	1.40147e-05	5.95335e-05	D304V-Y336N
E248G-R249K-K253R-Y336N-R338L-K344E-E369K-N387K	8	0	12	0	5.60588e-05	0	K253R-Y336N
E248G-R249K-I265T-D324N-Y336N-N339D-K344E-E369K-N387K	9	0	69	229	0.000322338	0.00123938	D324N-Y336N
E248G-R249K-Y336H-R338L-N387K	5	122	4	2	1.86863e-05	1.08243e-05	no
E248G-R249K-I265T-S271N-Y336N-N339D-K344E-E369K-N387K	9	0	7	13	3.2701e-05	7.03577e-05	S271N-Y336N
R249K-Y336H-R338L-K344E-N387K	5	67	0	0	0	0	no
I265T-Y336N-N339D-K344E-E369K-N387K	6	0	36	1646	0.000168176	0.00890837	Y336N
E248A-I265T-Y336H-S346G-E369K-G381E-N387K	7	10	0	0	0	0	E248A
E248G-R249K-I265T-N339D-E369K-G381E-N387K	7	91	3	16	1.40147e-05	8.65941e-05	no
E248G-Y336H-N339D-S346G-E369K-G381E-N387K	7	357	4	4	1.86863e-05	2.16485e-05	no
E248G-R249K-I265T-Y336N-R338L-K344E-S346G-E369K-G381E-N387K	10	1	21	202	9.81029e-05	0.00109325	Y336N
E248G-R249K-I265T-Y336H-N339D-K344E-N387K	7	56	5	0	2.33578e-05	0	no
R249K-Y336H-N339D-K344E-S346G-G381E-N387K	7	131	6	2	2.80294e-05	1.08243e-05	no
E248G-Y336H-R338L-N339D-S346G-N387K	6	119	0	1	0	5.41213e-06	no
R249K-I265T-Y336H-R338L-N339D-K344E-G381E-N387K	8	52	0	0	0	0	no
R249K-Y336H-R338L-N339D-K344E-N387K	6	58	0	12	0	6.49456e-05	no
E248G-R249K-I265T-S346G-E369K-G381E-N387K	7	149	2	9	9.34313e-06	4.87092e-05	no
R249K-R338L-N339D-K344E-N387K	5	41	0	0	0	0	no
E248G-R249K-I265T-V313D-Y336N-N339D-K344E-E369K-N387K	9	0	5	13	2.33578e-05	7.03577e-05	V313D-Y336N
R249K-R338L-N339D-N387K	4	33	1	0	4.67157e-06	0	no
R249K-I265T-Y336H-S346G-E369K-G381E-N387K	7	149	1	3	4.67157e-06	1.62364e-05	no
E248G-I265T-Y336H-R338L-S346G-E369K-N387K	7	144	1	0	4.67157e-06	0	no
E248G-R249K-R300G-Y336N-R338L-K344E-E369K-N387K	8	0	23	1	0.000107446	5.41213e-06	R300G-Y336N
E248G-R249K-R338L-N339D-S346G-N387K	6	95	1	0	4.67157e-06	0	no
E248G-R249K-I265T-Y336N-N339D-K344E-E369K-K385R-N387K	9	0	6	18	2.80294e-05	9.74184e-05	Y336N-K385R
E248A-R249K-Y336H-R338L-N339D-E369K-G381E-N387K	8	10	0	0	0	0	E248A
E248G-R249K-E259D-I265T-Y336N-N339D-K344E-E369K-N387K	9	0	4	22	1.86863e-05	0.000119067	E259D-Y336N
R338L-K344E-S346G-E369K-G381E-N387K	6	162	3	0	1.40147e-05	0	no
R249K-R338L-N339D-K344E-G381E-N387K	6	68	0	2	0	1.08243e-05	no
I265T-Y336H-R338L-N339D-E369K-G381E-N387K	7	102	0	0	0	0	no
E248G-R249K-I265T-R338L-S346G-N387K	6	73	3	3	1.40147e-05	1.62364e-05	no
E248G-R249K-D330G-Y336N-R338L-K344E-E369K-N387K	8	0	24	1	0.000112118	5.41213e-06	D330G-Y336N
E248G-R249K-I265T-Y336N-N339D-K344E-T365R-E369K-N387K	9	0	5	16	2.33578e-05	8.65941e-05	Y336N-T365R
E248G-R249K-I265T-Y336N-N339D-K344E-A353D-E369K-N387K	9	0	4	19	1.86863e-05	0.000102831	Y336N-A353D
E248G-R249K-Y336N-R338L-K344E-M362I-E369K-N387K	8	0	16	0	7.4745e-05	0	Y336N-M362I
E248G-R249K-K261E-Y336N-R338L-K344E-E369K-N387K	8	0	17	0	7.94166e-05	0	K261E-Y336N
E248G-R249K-I265T-N387K	4	50	2	5	9.34313e-06	2.70607e-05	no
E248G-R249K-I265V-Y336N-R338L-K344E-E369K-N387K	8	0	13	0	6.07304e-05	0	I265V-Y336N
E248G-I265T-Y336H-S346G-E369K-G381E-N387K	7	230	0	2	0	1.08243e-05	no
E248G-R249K-I265T-E277G-Y336N-N339D-K344E-E369K-N387K	9	0	7	29	3.2701e-05	0.000156952	E277G-Y336N
E248G-N339D-S346G-E369K-G381E-N387K	6	282	8	10	3.73725e-05	5.41213e-05	no
E248G-R249K-I265T-P267L-Y336N-N339D-K344E-E369K-N387K	9	0	7	20	3.2701e-05	0.000108243	P267L-Y336N
Y336H-S346G-N387K	3	143	0	2	0	1.08243e-05	no
I265T-Y336N-N339D-N341S-K344E-E369K-N387K	7	0	1	11	4.67157e-06	5.95335e-05	Y336N-N341S
E248G-R249K-Y336N-R338L-K344E-E369K-E375K-N387K	8	0	11	0	5.13872e-05	0	Y336N-E375K
I265T-Y336H-K344E-S346G-G381E-N387K	6	120	2	0	9.34313e-06	0	no
E248G-R338L-N339D-S346G-N387K	5	78	0	0	0	0	no
E248G-R249K-I265T-Y336N-N339D-K344E-E369K-E375G-N387K	9	0	6	23	2.80294e-05	0.000124479	Y336N-E375G
E248G-R249K-Y336N-R338L-K344E-G363E-E369K-N387K	8	0	13	0	6.07304e-05	0	Y336N-G363E
R249K-I265T-R338L-K344E-N387K	5	24	0	0	0	0	no
E248G-I265T-R338L-K344E-E369K-G381E-N387K	7	95	0	1	0	5.41213e-06	no
E248G-I265T-S346G-N387K	4	68	1	1	4.67157e-06	5.41213e-06	no
S346G-E369K-N387K	3	147	3	0	1.40147e-05	0	no
E248G-R249K-N299D-Y336N-R338L-K344E-E369K-N387K	8	0	17	0	7.94166e-05	0	N299D-Y336N
R249K-I265T-Y336H-N387K	4	85	1	1	4.67157e-06	5.41213e-06	no
R249K-Y336H-G381E-N387K	4	112	2	2	9.34313e-06	1.08243e-05	no
I265T-Y336H-N339D-K344E-E369K-G381E-N387K	7	95	1	1	4.67157e-06	5.41213e-06	no
E248G-R249K-I265T-K344E-S346G-E369K-G381E-N387K	8	145	0	20	0	0.000108243	no
R249K-Y336H-N339D-S346G-G381E-N387K	6	144	5	6	2.33578e-05	3.24728e-05	no
E248G-R249K-H264R-I265T-Y336N-N339D-K344E-E369K-N387K	9	0	2	26	9.34313e-06	0.000140715	H264R-Y336N
E248G-R249K-I265T-Y336N-N339D-K344E-E369K-G381R-N387K	9	0	2	14	9.34313e-06	7.57699e-05	Y336N-G381R
R338L-N339D-N387K	3	55	0	13	0	7.03577e-05	no
I265T-R338L-N339D-K344E-S346G-N387K	6	62	0	0	0	0	no
E248G-R249K-I265T-Y336N-N339D-K344E-D356E-E369K-N387K	9	0	4	10	1.86863e-05	5.41213e-05	Y336N-D356E
E248A-Y336H-R338L-S346G-G381E-N387K	6	10	0	1	0	5.41213e-06	E248A
E248G-R249K-I265T-Y336H-R338L-N339D-K344E-S346G-N387K	9	68	2	0	9.34313e-06	0	no
E248A-R249K-R338L-K344E-S346G-G381E-N387K	7	11	0	0	0	0	E248A
E248G-R249K-C318S-Y336N-R338L-K344E-E369K-N387K	8	0	13	1	6.07304e-05	5.41213e-06	C318S-Y336N
E248G-R249K-Y336N-R338L-K344E-R364G-E369K-N387K	8	0	15	0	7.00735e-05	0	Y336N-R364G
E248G-R249K-S271G-Y336N-R338L-K344E-E369K-N387K	8	0	46	2	0.000214892	1.08243e-05	S271G-Y336N
R249K-R338L-N339D-K344E-S346G-E369K-N387K	7	68	1	2	4.67157e-06	1.08243e-05	no
E248G-R249K-I265T-Y336H-E369K-N387K	6	98	4	2683	1.86863e-05	0.0145208	no
E248G-R249K-I265T-Y336N-N339E-N342K-K344E-E369K-N387K	9	0	4	15	1.86863e-05	8.1182e-05	Y336N-N339E-N342K
E248G-R249K-E259K-Y336N-R338L-K344E-E369K-N387K	8	0	10	0	4.67157e-05	0	E259K-Y336N
E248G-R249K-K253N-Y336N-R338L-K344E-E369K-N387K	8	0	22	0	0.000102774	0	K253N-Y336N
E248G-R249K-K344E-E369K-N387K	5	79	13	5	6.07304e-05	2.70607e-05	no
E248G-R249K-Y336N-R338L-K344E-E369K-F377L-N387K	8	0	49	1	0.000228907	5.41213e-06	Y336N-F377L
E248G-R249K-I265T-Y336N-N339D-K344E-E369K-V379I-N387K	9	0	6	24	2.80294e-05	0.000129891	Y336N-V379I
E248G-R249K-Y336N-R338L-P340T-N342K-K344E-E369K-N387K	9	0	28	0	0.000130804	0	Y336N-P340T-N342K
R249K-I265T-Y336H-K344E-S346G-N387K	6	67	6	1	2.80294e-05	5.41213e-06	no
E248G-R249K-I265T-Y336N-N339V-K344E-E369K-N387K	8	0	5	10	2.33578e-05	5.41213e-05	Y336N-N339V
E248G-R249K-Y336N-K344E-G381E-N387K	6	1	20	0	9.34313e-05	0	Y336N
E248G-R249K-I265T-P326T-Y336N-N339D-K344E-E369K-G381E-N387K	10	0	0	10	0	5.41213e-05	P326T-Y336N
E248G-R249K-I265T-R300G-Y336N-N339D-K344E-E369K-N387K	9	0	10	28	4.67157e-05	0.00015154	R300G-Y336N
E248G-R249K-L321P-Y336N-R338L-K344E-E369K-N387K	8	0	17	0	7.94166e-05	0	L321P-Y336N
E248G-R249K-I265T-N329S-Y336N-N339D-K344E-E369K-N387K	9	0	6	33	2.80294e-05	0.0001786	N329S-Y336N
S346G-E369K-G381E-N387K	4	194	0	3	0	1.62364e-05	no
E248A-N339D-K344E-S346G-G381E-N387K	6	11	0	1	0	5.41213e-06	E248A
R249K-Y336H-R338L-S346G-G381E-N387K	6	168	1	1	4.67157e-06	5.41213e-06	no
Y336H-R338L-N339D-G381E-N387K	5	108	3	0	1.40147e-05	0	no
E248G-R249K-Y281H-Y336N-R338L-K344E-E369K-N387K	8	0	14	0	6.54019e-05	0	Y281H-Y336N
E248G-R249K-I265T-Y336N-N339D-K344E-E369K-K378R-N387K	9	0	8	14	3.73725e-05	7.57699e-05	Y336N-K378R
E248G-R249K-I265T-G323E-D324N-Y336N-N339D-K344E-E369K-N387K	10	0	3	20	1.40147e-05	0.000108243	G323E-D324N-Y336N
R249K-I265T-Y336H-K344E-G381E-N387K	6	64	0	0	0	0	no
E248G-R249K-I265T-R338L-K344E-G381E-N387K	7	92	1	9	4.67157e-06	4.87092e-05	no
E248G-R249K-I265T-K344E-S346G-N387K	6	67	2	2	9.34313e-06	1.08243e-05	no
R249K-Y336H-R338L-K344E-G381E-N387K	6	98	0	0	0	0	no
E248G-K344E-S346G-N387K	4	137	4	0	1.86863e-05	0	no
E248G-I265T-R338L-N339D-K344E-S346G-E369K-G381E-N387K	9	135	0	0	0	0	no
E248G-R338L-N339D-K344E-S346G-E369K-G381E-N387K	8	194	2	11	9.34313e-06	5.95335e-05	no
Y336H-R338L-K344E-S346G-E369K-N387K	6	144	0	3	0	1.62364e-05	no
Y336H-R338L-N339D-E369K-G381E-N387K	6	144	1	7	4.67157e-06	3.78849e-05	no
E248G-R249K-I265T-Y336H-R338L-K344E-G381E-N387K	8	82	0	5	0	2.70607e-05	no
E248G-R249K-E259G-I265T-Y336N-N339D-K344E-E369K-N387K	9	0	6	30	2.80294e-05	0.000162364	E259G-Y336N
E248G-R249K-I265T-R338L-K344E-S346G-E369K-G381E-N387K	9	129	2	17	9.34313e-06	9.20063e-05	no
R249K-I265T-Y336H-N339D-S346G-G381E-N387K	7	85	0	0	0	0	no
E248G-R249K-Y336N-R338L-K344E-E369K-G381R-N387K	8	0	14	0	6.54019e-05	0	Y336N-G381R
E248G-R249K-I265T-Y336N-N339D-K344E-G345E-E369K-N387K	9	0	3	30	1.40147e-05	0.000162364	Y336N-G345E
E248G-R249K-I265T-Y336N-N339D-K344E-E369M-N387K	8	0	0	11	0	5.95335e-05	Y336N-E369M
E248G-R249K-I265T-R288S-Y336N-N339D-K344E-E369K-N387K	9	0	10	12	4.67157e-05	6.49456e-05	R288S-Y336N
I265T-Y336H-N339D-S346G-N387K	5	116	14	2	6.54019e-05	1.08243e-05	no
E248G-I265T-R338L-K344E-S346G-G381E-N387K	7	109	0	0	0	0	no
R338L-N339D-K344E-S346G-N387K	5	85	0	0	0	0	no
E248G-R338L-K344E-E369K-N387K	5	96	3	3	1.40147e-05	1.62364e-05	no
E248G-N339D-K344E-E369K-G381E-N387K	6	139	5	4	2.33578e-05	2.16485e-05	no
E248G-I265T-R338L-S346G-N387K	5	86	0	0	0	0	no
E248G-R249K-I265T-Y336N-N339D-K344E-E369K-P386S-N387K	9	0	1	15	4.67157e-06	8.1182e-05	Y336N-P386S
I265T-Y336H-N339D-K344E-S346G-G381E-N387K	7	111	0	0	0	0	no
E248G-R249K-H274R-Y336N-R338L-K344E-E369K-N387K	8	0	15	1	7.00735e-05	5.41213e-06	H274R-Y336N
Y336H-N339D-K344E-E369K-N387K	5	104	10	13	4.67157e-05	7.03577e-05	no
R249K-Y336H-R338L-G381E-N387K	5	105	1	1	4.67157e-06	5.41213e-06	no
Y336N-N339D-K344E-E369K-G381E-N387K	6	1	0	8733	0	0.0472642	Y336N
E248G-R249K-I265T-Y336N-N339D-K344E-G348R-E369K-N387K	9	0	4	30	1.86863e-05	0.000162364	Y336N-G348R
P326T-Y336N-N339D-K344E-E369K-G381E-N387K	7	0	0	13	0	7.03577e-05	P326T-Y336N
Y336H-K344E-S346G-E369K-N387K	5	150	8	6	3.73725e-05	3.24728e-05	no
E248A-R249K-I265T-Y336H-S346G-G381E-N387K	7	10	0	0	0	0	E248A
E248G-R249K-I265T-R338L-N339D-K344E-S346G-G381E-N387K	9	93	0	1	0	5.41213e-06	no
E248G-R249K-S333I-Y336N-R338L-N341S-N342K-K344E-E369K-N387K	10	0	18	0	8.40882e-05	0	S333I-Y336N-N341S-N342K
E248G-R249K-Y336N-R338L-P340L-K344E-E369K-N387K	8	0	15	0	7.00735e-05	0	Y336N-P340L
E248G-R249K-I265T-Y336H-R338L-K344E-E369K-G381E-N387K	9	130	4	19	1.86863e-05	0.000102831	no
E248G-R249K-A250T-Y336N-R338L-K344E-E369K-N387K	8	0	11	2	5.13872e-05	1.08243e-05	A250T-Y336N
E248G-R249K-I265T-L268S-Y336N-N339D-K344E-E369K-N387K	9	0	4	25	1.86863e-05	0.000135303	L268S-Y336N
R249K-I265T-Y336H-N339D-S346G-E369K-G381E-N387K	8	155	1	5	4.67157e-06	2.70607e-05	no
E248G-R249K-S279P-Y336N-R338L-K344E-E369K-N387K	8	0	30	0	0.000140147	0	S279P-Y336N
E248G-R249K-Y336N-N339D-N341S-K344E-E369K-N387K	8	0	39	23	0.000182191	0.000124479	Y336N-N341S
E248G-R249K-Y336N-R338Q-P340T-N342K-K344E-E369K-N387K	9	0	11	0	5.13872e-05	0	Y336N-R338Q-P340T-N342K
E248G-I265T-R338L-N339D-K344E-S346G-E369K-N387K	8	96	2	2	9.34313e-06	1.08243e-05	no
E248A-I265T-Y336H-K344E-S346G-E369K-G381E-N387K	8	10	0	0	0	0	E248A
R249K-Y336H-R338L-N339D-K344E-S346G-G381E-N387K	8	123	0	0	0	0	no
R249K-I265T-R338L-N339D-K344E-N387K	6	33	0	0	0	0	no
R249K-Y336H-R338L-N339D-K344E-S346G-E369K-G381E-N387K	9	166	0	1	0	5.41213e-06	no
E248G-R249K-I265T-Y336N-N339D-K344E-D356V-E369K-N387K	9	0	3	10	1.40147e-05	5.41213e-05	Y336N-D356V
E248G-R249K-I265T-Y336H-K344E-N387K	6	87	0	5	0	2.70607e-05	no
E248G-R249K-A250S-I265T-Y336N-N339D-K344E-E369K-N387K	9	0	3	10	1.40147e-05	5.41213e-05	A250S-Y336N
R249K-Y336H-N387K	3	77	1	0	4.67157e-06	0	no
E248G-R249K-I265T-R327I-Y336N-N339D-K344E-E369K-N387K	9	0	1	10	4.67157e-06	5.41213e-05	R327I-Y336N
E248G-R249K-I265T-N339D-K344E-E369K-N387K	7	65	7	46	3.2701e-05	0.000248958	no
E248G-R249K-D324E-Y336N-R338L-K344E-E369K-N387K	8	0	24	0	0.000112118	0	D324E-Y336N
E248G-N339D-S346G-G381E-N387K	5	193	12	2	5.60588e-05	1.08243e-05	no
E248G-R249K-I265T-R338L-N339D-K344E-E369K-N387K	8	52	3	17	1.40147e-05	9.20063e-05	no
R338L-N339D-K344E-S346G-E369K-G381E-N387K	7	145	6	3	2.80294e-05	1.62364e-05	no
I265T-R338L-N339D-K344E-N387K	5	34	0	0	0	0	no
E248G-R249K-I265T-Y336N-N339D-K344E-S367R-E369K-N387K	9	0	4	20	1.86863e-05	0.000108243	Y336N-S367R
E248G-R249K-I265T-Q273R-Y336N-N339D-K344E-E369K-N387K	9	0	7	20	3.2701e-05	0.000108243	Q273R-Y336N
E248A-R249K-Y336H-N339D-K344E-E369K-G381E-N387K	8	10	0	0	0	0	E248A
E248G-I265T-K344E-S346G-E369K-N387K	6	130	3	14	1.40147e-05	7.57699e-05	no
E248G-R249K-P326T-Y336N-R338L-K344E-E369K-N387K	8	0	139	8	0.000649348	4.32971e-05	P326T-Y336N
E248G-R249K-C318R-Y336N-R338L-K344E-E369K-N387K	8	0	15	0	7.00735e-05	0	C318R-Y336N
E248G-R249K-Y336N-R338L-K344E-E368K-E369K-N387K	8	0	14	1	6.54019e-05	5.41213e-06	Y336N-E368K
E248G-R249K-N329D-Y336N-R338L-K344E-E369K-N387K	8	0	16	0	7.4745e-05	0	N329D-Y336N
K344E-S346G-E369K-N387K	4	156	18	3	8.40882e-05	1.62364e-05	no
E248G-Y336H-S346G-E369K-N387K	5	256	18	8	8.40882e-05	4.32971e-05	no
E248G-R249K-Y336H-R338L-N339D-G381E-N387K	7	140	12	3	5.60588e-05	1.62364e-05	no
E248G-R249K-Y336N-R338L-K344E-E369K-N387K-S388Y	8	0	27	1	0.000126132	5.41213e-06	Y336N-S388Y
I265T-Y336H-R338L-S346G-E369K-G381E-N387K	7	166	0	1	0	5.41213e-06	no
E248G-R249K-R338L-N339D-K344E-E369K-N387K	7	72	19	8	8.87597e-05	4.32971e-05	no
E248G-R249K-I265T-Q273H-Y336N-N339D-K344E-E369K-N387K	9	0	4	21	1.86863e-05	0.000113655	Q273H-Y336N
E248G-R249K-I265T-Y336H-P340T-E369K-N387K	7	0	0	12	0	6.49456e-05	P340T
E248G-R249K-Y336N-R338L-K344E-F354C-E369K-N387K	8	0	11	0	5.13872e-05	0	Y336N-F354C
E248G-R249K-Y336N-R338L-K344E-E369K-G373V-N387K	8	0	36	1	0.000168176	5.41213e-06	Y336N-G373V
R249K-R338L-N339D-K344E-E369K-G381E-N387K	7	78	1	0	4.67157e-06	0	no
E248G-I265T-E369K-G381E-N387K	5	124	1	3	4.67157e-06	1.62364e-05	no
E248G-R249K-I265T-Y336N-R338Q-N339D-N342K-K344E-E369K-N387K	10	0	4	17	1.86863e-05	9.20063e-05	Y336N-R338Q-N342K
R338L-N339D-K344E-G381E-N387K	5	102	1	3	4.67157e-06	1.62364e-05	no
E248G-I265T-R338L-N339D-K344E-E369K-G381E-N387K	8	82	0	0	0	0	no
E248G-R249T-Y336N-R338L-K344E-E369K-N387K	7	0	158	5	0.000738107	2.70607e-05	R249T-Y336N
E248G-R249K-R338L-K344E-S346G-N387K	6	99	0	0	0	0	no
E248G-R249K-Y336H-N339D-K344E-S346G-G381E-N387K	8	224	11	38	5.13872e-05	0.000205661	no
E248G-R249K-K296R-Y336N-R338L-K344E-E369K-N387K	8	0	20	0	9.34313e-05	0	K296R-Y336N
E248G-R249K-Y336N-R338L-N341S-K344E-E369K-G381E-N387K	9	0	11	1	5.13872e-05	5.41213e-06	Y336N-N341S
E248G-R249K-I265T-Y336N-N339D-K344E-G351S-E369K-N387K	9	0	3	11	1.40147e-05	5.95335e-05	Y336N-G351S
I265T-R338L-N339D-S346G-N387K	5	40	0	0	0	0	no
E248G-R249K-I265T-D309G-Y336N-N339D-K344E-E369K-N387K	9	0	5	27	2.33578e-05	0.000146128	D309G-Y336N
E248G-R249K-I265T-Y336H-S346G-E369K-N387K	7	131	4	17	1.86863e-05	9.20063e-05	no
E248G-R249K-I265T-Y336N-N339D-N341S-N342K-K344E-E369K-N387K	10	0	69	263	0.000322338	0.00142339	Y336N-N341S-N342K
E248G-R249K-I265T-P326T-Y336N-N339D-P340T-K344E-E369K-N387K	10	0	9	32	4.20441e-05	0.000173188	P326T-Y336N-P340T
Y336N-N339D-N341S-N342K-K344E-E369K-G381E-N387K	8	0	0	17	0	9.20063e-05	Y336N-N341S-N342K
E248G-R249K-I265T-Y336N-N339E-P340T-K344E-E369K-N387K	9	0	4	19	1.86863e-05	0.000102831	Y336N-N339E-P340T
E248G-R249K-R338L-K344E-S346G-G381E-N387K	7	142	2	1	9.34313e-06	5.41213e-06	no
R249K-I265T-R338L-K344E-E369K-N387K	6	45	0	0	0	0	no
E248G-N339D-G381E-N387K	4	150	74	2	0.000345696	1.08243e-05	no
E248G-R249K-K296E-Y336N-R338L-K344E-E369K-N387K	8	0	29	1	0.000135475	5.41213e-06	K296E-Y336N
R249K-I265T-Y336H-R338L-S346G-G381E-N387K	7	135	0	0	0	0	no
E248G-R249K-I265T-Y336N-E369K-N387K	6	2	2	19	9.34313e-06	0.000102831	Y336N
Y336H-R338L-S346G-E369K-G381E-N387K	6	270	6	4	2.80294e-05	2.16485e-05	no
E248G-R249K-I265T-Y336N-N339D-K344E-W352_-E369K-N387K	9	0	13	63	6.07304e-05	0.000340964	Y336N-W352_
E248G-R249K-C280F-Y336N-R338L-K344E-E369K-N387K	8	0	14	0	6.54019e-05	0	C280F-Y336N
E248G-R249K-I265T-Y336N-N339D-K344E-D359N-E369K-N387K	9	0	2	14	9.34313e-06	7.57699e-05	Y336N-D359N
E248R-R249K-I265T-Y336N-N339D-K344E-E369K-N387K	8	0	3	20	1.40147e-05	0.000108243	E248R-Y336N
R338L-K344E-S346G-N387K	4	103	0	3	0	1.62364e-05	no
E248G-R249K-Y336N-R338L-K344E-G345R-E369K-N387K	8	0	10	0	4.67157e-05	0	Y336N-G345R
Y336H-S346G-E369K-N387K	4	192	3	8	1.40147e-05	4.32971e-05	no
E248G-R249K-I265T-Y336N-N339D-K344E-W361L-E369K-N387K	9	0	7	18	3.2701e-05	9.74184e-05	Y336N-W361L
I265T-N339D-K344E-S346G-E369K-N387K	6	72	2	0	9.34313e-06	0	no
E248G-R338L-K344E-S346G-E369K-N387K	6	152	3	1	1.40147e-05	5.41213e-06	no
E248A-Y336H-R338L-N339D-S346G-E369K-G381E-N387K	8	10	0	2	0	1.08243e-05	E248A
R249K-S346G-G381E-N387K	4	109	4	3	1.86863e-05	1.62364e-05	no
Y336N-K344E-E369K-G381E-N387K	5	1	13	11	6.07304e-05	5.95335e-05	Y336N
E248G-R249K-Y336N-R338L-K344E-S367G-E369K-N387K	8	0	22	0	0.000102774	0	Y336N-S367G
I265T-Y336H-S346G-E369K-N387K	5	120	0	2	0	1.08243e-05	no
E248G-R249K-I265T-Y336N-N339D-K344A-E369K-N387K	8	0	0	11	0	5.95335e-05	Y336N-K344A
E248A-Y336H-K344E-S346G-E369K-N387K	6	11	1	0	4.67157e-06	0	E248A
R249K-R338L-N339D-K344E-S346G-G381E-N387K	7	82	0	2	0	1.08243e-05	no
R249K-I265T-Y336H-R338L-K344E-S346G-N387K	7	80	0	0	0	0	no
E248G-R249K-Y310_-Y336N-R338L-K344E-E369K-N387K	8	0	17	0	7.94166e-05	0	Y310_-Y336N
R249K-Y336H-R338L-K344E-S346G-N387K	6	95	0	0	0	0	no
E248G-R249K-I265T-Y336N-N339D-K344E-A353T-E369K-N387K	9	0	3	14	1.40147e-05	7.57699e-05	Y336N-A353T
E248G-R249K-I265T-Y336N-N339D-K344E-M362V-E369K-N387K	9	0	12	25	5.60588e-05	0.000135303	Y336N-M362V
R249K-Y336H-R338L-S346G-N387K	5	118	0	0	0	0	no
E248G-R249K-I265T-S333I-Y336N-N339D-K344E-E369K-G381E-N387K	10	0	1	10	4.67157e-06	5.41213e-05	S333I-Y336N
R249K-N339D-E369K-N387K	4	91	0	4	0	2.16485e-05	no
R249K-I265T-E369K-G381E-N387K	5	69	2	0	9.34313e-06	0	no
E248G-R249K-E277K-Y336N-R338L-K344E-E369K-N387K	8	0	17	0	7.94166e-05	0	E277K-Y336N
E248G-R249K-I265T-N329Y-Y336N-N339D-K344E-E369K-N387K	9	0	10	38	4.67157e-05	0.000205661	N329Y-Y336N
E248G-R249K-I265T-Y336N-N339D-P340T-N341S-K344E-E369K-N387K	10	0	6	40	2.80294e-05	0.000216485	Y336N-P340T-N341S
R249K-Y336H-R338L-N339D-E369K-N387K	6	97	0	14	0	7.57699e-05	no
I265T-Y336H-R338L-N339D-K344E-S346G-N387K	7	71	0	0	0	0	no
E248G-R249K-I265T-R338L-K344E-S346G-E369K-N387K	8	62	0	2	0	1.08243e-05	no
R249K-Y336H-N339D-K344E-S346G-E369K-N387K	7	145	1	14	4.67157e-06	7.57699e-05	no
E248G-R249K-V263I-Y336N-R338L-K344E-E369K-N387K	8	0	27	1	0.000126132	5.41213e-06	V263I-Y336N
E248G-R249K-S346G-E369K-N387K	5	148	4	6	1.86863e-05	3.24728e-05	no
E248G-R249K-Y336N-C337Y-R338L-K344E-E369K-N387K	8	0	11	0	5.13872e-05	0	Y336N-C337Y
E248G-R249K-R338L-N387K	4	74	1	1	4.67157e-06	5.41213e-06	no
E248G-S346G-E369K-G381E-N387K	5	260	1	1	4.67157e-06	5.41213e-06	no
E248G-R249K-T325I-Y336N-R338L-K344E-E369K-N387K	8	0	15	0	7.00735e-05	0	T325I-Y336N
R249K-I265T-R338L-K344E-E369K-G381E-N387K	7	48	0	1	0	5.41213e-06	no
E248G-R249K-Y336H-R338L-K344E-E369K-G381E-N387K	8	191	15	18	7.00735e-05	9.74184e-05	no
E248G-R249K-R338L-K344E-E369K-N387K	6	72	22	4	0.000102774	2.16485e-05	no
E248G-R249K-Y336N-R338L-K344E-K350E-E369K-N387K	8	0	37	0	0.000172848	0	Y336N-K350E
E248G-R249K-Y336H-N339D-E369K-N387K	6	149	6	10	2.80294e-05	5.41213e-05	no
E248G-R249K-I265T-Y336H-R338L-S346G-N387K	7	90	1	4	4.67157e-06	2.16485e-05	no
R338L-N339D-S346G-E369K-G381E-N387K	6	147	4	6	1.86863e-05	3.24728e-05	no
E248G-R249K-G286S-Y336N-R338L-K344E-E369K-N387K	8	0	14	0	6.54019e-05	0	G286S-Y336N
E248G-R249K-I265T-S332F-Y336N-N339D-K344E-E369K-N387K	9	0	3	13	1.40147e-05	7.03577e-05	S332F-Y336N
E248G-R249K-I265T-S333I-Y336N-N339D-N342K-K344E-E369K-N387K	10	0	1	11	4.67157e-06	5.95335e-05	S333I-Y336N-N342K
R249K-N339D-S346G-G381E-N387K	5	106	0	12	0	6.49456e-05	no
I265T-Y336H-R338L-K344E-E369K-G381E-N387K	7	106	1	1	4.67157e-06	5.41213e-06	no
E248G-R249K-S269L-Y336N-R338L-K344E-E369K-N387K	8	0	10	0	4.67157e-05	0	S269L-Y336N
E248G-R249K-E276K-Y336N-R338L-K344E-E369K-N387K	8	0	18	0	8.40882e-05	0	E276K-Y336N
E248G-R249K-I265T-Y336N-N339D-K344E-E369K-I380N-N387K	9	0	3	12	1.40147e-05	6.49456e-05	Y336N-I380N
E248G-R249K-Y336N-R338L-K344E-F354I-E369K-N387K	8	0	21	1	9.81029e-05	5.41213e-06	Y336N-F354I
E248G-I265T-Y336H-R338L-N339D-N387K	6	50	0	0	0	0	no
E248G-R249K-Y336H-R338L-N339D-E369K-G381E-N387K	8	164	22	7	0.000102774	3.78849e-05	no
E248G-Y336H-G381E-N387K	4	182	6	13	2.80294e-05	7.03577e-05	no
E248G-R249K-I265T-Y336N-N339D-K344E-S367N-E369K-N387K	9	0	1	10	4.67157e-06	5.41213e-05	Y336N-S367N
E248G-R249K-I265T-R338L-N339D-S346G-N387K	7	57	1	39	4.67157e-06	0.000211073	no
E248G-R249K-I265T-Y336N-N339D-K344E-E369K-E375K-N387K	9	0	2	13	9.34313e-06	7.03577e-05	Y336N-E375K
E248G-R249K-S315R-Y336N-R338L-K344E-E369K-N387K	8	0	12	0	5.60588e-05	0	S315R-Y336N
E248G-R249K-S333I-Y336N-R338L-K344E-E369K-N387K	8	0	90	3	0.000420441	1.62364e-05	S333I-Y336N
E248G-R249K-R338L-G381E-N387K	5	100	3	1	1.40147e-05	5.41213e-06	no
E248G-R249K-Y336H-R338L-E369K-G381E-N387K	7	184	4	6	1.86863e-05	3.24728e-05	no
E248G-R249K-I265T-C278Y-Y336N-N339D-K344E-E369K-N387K	9	0	5	30	2.33578e-05	0.000162364	C278Y-Y336N
E248G-R249K-I265T-I305L-Y336N-N339D-K344E-E369K-N387K	9	0	6	12	2.80294e-05	6.49456e-05	I305L-Y336N
E248G-R249K-Y336N-R338L-K344E-R364K-E369K-N387K	8	0	17	0	7.94166e-05	0	Y336N-R364K
E248G-R249K-I265T-Y336N-N339D-K344E-E369K-N387K-S388Y	9	0	9	39	4.20441e-05	0.000211073	Y336N-S388Y
E248G-R249K-I265T-Y336N-N339D-K344E-E369K-N387K-S388P	9	0	12	32	5.60588e-05	0.000173188	Y336N-S388P
E248G-R249K-I265T-Y336N-N339D-K344E-E369K-N387K	8	2	36893	111013	0.172348	0.600817	Y336N
E248G-R249K-E277G-Y336N-R338L-K344E-E369K-N387K	8	0	21	1	9.81029e-05	5.41213e-06	E277G-Y336N
E248G-R249K-Y336H-R338L-N339D-K344E-E369K-G381E-N387K	9	135	12	6	5.60588e-05	3.24728e-05	no
E248G-Y336H-R338L-K344E-S346G-N387K	6	151	1	0	4.67157e-06	0	no
E248G-R249K-I265T-Y336H-N339D-K344E-S346G-E369K-N387K	9	134	46	23	0.000214892	0.000124479	no
I265T-Y336H-R338L-K344E-S346G-G381E-N387K	7	98	1	2	4.67157e-06	1.08243e-05	no
E248G-R249K-Y336N-C337F-R338L-K344E-E369K-N387K	8	0	18	1	8.40882e-05	5.41213e-06	Y336N-C337F
E248G-R249K-S279P-Y336N-K344E-E369K-G381E-N387K	8	0	10	0	4.67157e-05	0	S279P-Y336N
R249K-Y336H-K344E-N387K	4	76	0	0	0	0	no
E248G-R249K-Y336N-C337S-R338L-K344E-E369K-N387K	8	0	11	1	5.13872e-05	5.41213e-06	Y336N-C337S
E248G-R249K-Y336H-R338L-N339D-S346G-E369K-N387K	8	146	8	4	3.73725e-05	2.16485e-05	no
E248G-Y336H-R338L-G381E-N387K	5	186	9	9	4.20441e-05	4.87092e-05	no
E248G-R249K-I265T-Y336H-K344E-S346G-E369K-N387K	8	114	5	18	2.33578e-05	9.74184e-05	no
E248G-R249K-I265T-S335N-Y336N-N339D-K344E-E369K-N387K	9	0	5	15	2.33578e-05	8.1182e-05	S335N-Y336N
E248G-R249K-K253R-I265T-Y336N-N339D-K344E-E369K-N387K	9	0	3	22	1.40147e-05	0.000119067	K253R-Y336N
R249K-Y336H-R338L-N339D-S346G-G381E-N387K	7	146	0	0	0	0	no
E248A-R249K-I265T-Y336H-N339D-S346G-E369K-G381E-N387K	9	10	0	0	0	0	E248A
I265T-Y336H-R338L-S346G-G381E-N387K	6	154	35	10	0.000163505	5.41213e-05	no
E248G-R249K-Y336H-S346G-E369K-G381E-N387K	7	294	12	9	5.60588e-05	4.87092e-05	no
E248G-R249K-I265T-I302T-Y336N-N339D-K344E-E369K-N387K	9	0	7	33	3.2701e-05	0.0001786	I302T-Y336N
R249K-K344E-E369K-N387K	4	59	3	28	1.40147e-05	0.00015154	no
R249K-I265T-Y336H-R338L-N339D-K344E-S346G-N387K	8	71	0	0	0	0	no
E248G-R249K-Y336H-N387K	4	99	4	1	1.86863e-05	5.41213e-06	no
E248G-R249K-Y336N-C337G-R338L-K344E-E369K-N387K	8	0	11	0	5.13872e-05	0	Y336N-C337G
E248G-R249K-I265T-Y316H-Y336N-N339D-K344E-E369K-N387K	9	0	4	23	1.86863e-05	0.000124479	Y316H-Y336N
R249K-I265T-R338L-S346G-N387K	5	59	1	0	4.67157e-06	0	no
E248G-R249K-I265T-Y336N-N339D-N342K-K344E-E369K-N387K	9	0	145	491	0.000677377	0.00265736	Y336N-N342K
E248G-R249K-I265T-G270V-Y336N-N339D-K344E-E369K-N387K	9	0	9	18	4.20441e-05	9.74184e-05	G270V-Y336N
E248G-Y336H-R338L-K344E-S346G-G381E-N387K	7	199	1	0	4.67157e-06	0	no
E248G-I265T-S346G-E369K-G381E-N387K	6	168	1	0	4.67157e-06	0	no
E248G-R249K-I265T-Y336H-R338L-N339D-E369K-N387K	8	74	1	10	4.67157e-06	5.41213e-05	no
E248G-R249K-I265T-K328R-Y336N-N339D-K344E-E369K-N387K	9	0	5	13	2.33578e-05	7.03577e-05	K328R-Y336N
E248G-R249K-N294S-Y336N-R338L-K344E-E369K-N387K	8	0	10	0	4.67157e-05	0	N294S-Y336N
R249K-Y336H-S346G-G381E-N387K	5	163	3	0	1.40147e-05	0	no
E248G-R249K-S314P-Y336N-R338L-K344E-E369K-N387K	8	0	19	0	8.87597e-05	0	S314P-Y336N
E248G-R249K-D309V-Y336N-R338L-K344E-E369K-N387K	8	0	12	1	5.60588e-05	5.41213e-06	D309V-Y336N
E248G-R249K-R288K-Y336N-R338L-K344E-E369K-N387K	8	0	14	0	6.54019e-05	0	R288K-Y336N
E248G-R249K-I265T-Y336N-N339D-P340T-K344E-E369K-N387K	9	1	186	695	0.000868911	0.00376143	Y336N-P340T
I265T-Y336H-N339D-G381E-N387K	5	89	0	0	0	0	no
E248G-R249K-I265T-Y336N-N339D-E369K-N387K	7	2	18	85	8.40882e-05	0.000460031	Y336N
E248G-R249K-T252A-I265T-Y336N-N339D-K344E-E369K-N387K	9	0	8	20	3.73725e-05	0.000108243	T252A-Y336N
E248G-R249K-I265T-Y336N-N339D-K344E-E369K-K378E-N387K	9	0	3	23	1.40147e-05	0.000124479	Y336N-K378E
R249K-I265T-Y336H-R338L-N339D-S346G-G381E-N387K	8	100	0	4	0	2.16485e-05	no
E248G-I265T-S346G-E369K-N387K	5	123	1	2	4.67157e-06	1.08243e-05	no
E248G-Y336H-R338L-N339D-S346G-E369K-N387K	7	187	1	1	4.67157e-06	5.41213e-06	no
E248G-R249K-Y336N-R338Q-K344E-E369K-G381E-N387K	8	0	20	0	9.34313e-05	0	Y336N-R338Q
I265T-N339D-K344E-G381E-N387K	5	55	1	0	4.67157e-06	0	no
E248G-R249K-I265T-C280F-Y336N-N339D-K344E-E369K-N387K	9	0	2	13	9.34313e-06	7.03577e-05	C280F-Y336N
E248G-R249K-L321H-Y336N-R338L-K344E-E369K-N387K	8	0	44	0	0.000205549	0	L321H-Y336N
R249K-Y336H-K344E-S346G-E369K-G381E-N387K	7	170	1	4	4.67157e-06	2.16485e-05	no
R249K-Y336H-R338L-N339D-K344E-E369K-N387K	7	69	0	4	0	2.16485e-05	no
E248G-R249K-R327G-Y336N-R338L-K344E-E369K-N387K	8	0	14	1	6.54019e-05	5.41213e-06	R327G-Y336N
E248G-R249T-Y336N-K344E-E369K-G381E-N387K	7	0	29	0	0.000135475	0	R249T-Y336N
E248G-I265T-Y336H-N339D-K344E-E369K-G381E-N387K	8	130	3	0	1.40147e-05	0	no
E248G-R249K-I265T-D324E-Y336N-N339D-K344E-E369K-N387K	9	0	7	35	3.2701e-05	0.000189425	D324E-Y336N
E248G-I265T-R338L-N339D-K344E-S346G-G381E-N387K	8	94	3	1	1.40147e-05	5.41213e-06	no
E248G-R249K-I265T-T325I-Y336N-N339D-K344E-E369K-N387K	9	0	3	14	1.40147e-05	7.57699e-05	T325I-Y336N
E248G-R249K-I265T-Y336H-R338L-N339D-K344E-S346G-E369K-G381E-N387K	11	171	1	14	4.67157e-06	7.57699e-05	no
I265T-Y336H-E369K-N387K	4	52	1	34	4.67157e-06	0.000184013	no
E248G-R249K-I265T-N339D-K344E-S346G-G381E-N387K	8	95	1	8	4.67157e-06	4.32971e-05	no
E248G-R249K-I265T-Y336K-N339D-K344E-E369K-N387K	8	0	26	54	0.000121461	0.000292255	Y336K
R249K-Y336H-R338L-N339D-S346G-E369K-N387K	7	135	0	2	0	1.08243e-05	no
E248G-R249K-I265T-Y336H-N339D-G381E-N387K	7	109	61	55	0.000284966	0.000297667	no
I265T-Y336H-R338L-G381E-N387K	5	93	0	1	0	5.41213e-06	no
E248G-Y336H-R338L-N339D-S346G-E369K-G381E-N387K	8	292	9	3	4.20441e-05	1.62364e-05	no
R249K-E369K-N387K	3	89	0	5	0	2.70607e-05	no
E248G-I265T-Y336H-N387K	4	77	3	0	1.40147e-05	0	no
E248G-R249K-I265T-R338L-N339D-K344E-S346G-N387K	8	58	0	0	0	0	no
E248G-R249K-I265T-Y336N-N339D-K344E-E369K-Y374_-N387K	9	0	1	12	4.67157e-06	6.49456e-05	Y336N-Y374_
R249K-R338L-N387K	3	66	0	5	0	2.70607e-05	no
E248G-R249K-G323E-Y336N-R338L-K344E-E369K-N387K	8	0	69	2	0.000322338	1.08243e-05	G323E-Y336N
Y336H-R338L-N339D-K344E-N387K	5	61	1	0	4.67157e-06	0	no
E248G-R249K-I265T-Y336H-R338L-K344E-S346G-N387K	8	96	0	9	0	4.87092e-05	no
E248G-I265T-Y336H-R338L-K344E-E369K-N387K	7	78	0	1	0	5.41213e-06	no
E248G-R249K-N339D-S346G-N387K	5	103	4	0	1.86863e-05	0	no
E248G-R249K-I265T-S331G-Y336N-N339D-K344E-E369K-N387K	9	0	3	22	1.40147e-05	0.000119067	S331G-Y336N
E248G-R249K-I265T-Y336N-R338L-N339D-K344E-E369K-N387K	9	3	24	41	0.000112118	0.000221897	Y336N
E248G-R249K-I265T-Y336H-R338L-N339D-K344E-S346G-E369K-N387K	10	119	2	7	9.34313e-06	3.78849e-05	no
R249K-I265T-Y336H-N339D-N387K	5	57	0	9	0	4.87092e-05	no
N339D-S346G-G381E-N387K	4	144	0	2	0	1.08243e-05	no
R249K-I265T-R338L-E369K-G381E-N387K	6	65	0	0	0	0	no
I265T-Y336H-N339D-S346G-E369K-N387K	6	118	2	4	9.34313e-06	2.16485e-05	no
E248G-R249K-K344E-N387K	4	77	2	3	9.34313e-06	1.62364e-05	no
E248G-R249K-I265T-I302V-Y336N-N339D-K344E-E369K-N387K	9	0	6	15	2.80294e-05	8.1182e-05	I302V-Y336N
E248G-R249K-I265T-Y336N-R338L-N341S-K344E-E369K-N387K	9	0	38	13	0.000177519	7.03577e-05	Y336N-N341S
E248G-R249K-D293G-Y336N-R338L-K344E-E369K-N387K	8	0	18	0	8.40882e-05	0	D293G-Y336N
E248G-R249K-V287A-Y336N-R338L-K344E-E369K-N387K	8	0	12	1	5.60588e-05	5.41213e-06	V287A-Y336N
E248G-R249K-Y336N-R338L-K344E-E369K-V379A-N387K	8	0	21	1	9.81029e-05	5.41213e-06	Y336N-V379A
E248G-R249K-R338L-K344E-S346G-E369K-G381E-N387K	8	182	3	2	1.40147e-05	1.08243e-05	no
R249K-Y336H-N339D-K344E-E369K-N387K	6	68	1	8	4.67157e-06	4.32971e-05	no
E248A-I265T-Y336H-E369K-G381E-N387K	6	11	0	0	0	0	E248A
R249K-Y336H-N339D-K344E-S346G-N387K	6	89	0	0	0	0	no
E248G-R249K-I265T-G323E-Y336N-N339D-K344E-E369K-N387K	9	0	17	112	7.94166e-05	0.000606159	G323E-Y336N
E248G-R249K-I265T-Y336N-N339D-K344E-E369K-G382C-N387K	9	0	6	16	2.80294e-05	8.65941e-05	Y336N-G382C
E248G-R249K-N339D-K344E-G381E-N387K	6	121	9	2	4.20441e-05	1.08243e-05	no
E248G-R249K-P282H-Y336N-R338L-K344E-E369K-N387K	8	0	12	0	5.60588e-05	0	P282H-Y336N
E248A-R249K-I265T-Y336N-N339D-K344E-E369K-N387K	8	0	2	11	9.34313e-06	5.95335e-05	E248A-Y336N
E248G-R249K-P326T-Y336N-K344E-E369K-N387K	7	0	10	0	4.67157e-05	0	P326T-Y336N
E248G-R249E-Y336N-R338L-K344E-E369K-N387K	7	0	20	0	9.34313e-05	0	R249E-Y336N
E248G-R249K-K253E-I265T-Y336N-N339D-K344E-E369K-N387K	9	0	8	17	3.73725e-05	9.20063e-05	K253E-Y336N
E248G-R249K-Y336N-R338L-K344E-K350R-E369K-N387K	8	0	16	0	7.4745e-05	0	Y336N-K350R
R249K-N339D-K344E-G381E-N387K	5	80	0	0	0	0	no
E248A-R249K-I265T-Y336H-R338L-E369K-G381E-N387K	8	10	0	0	0	0	E248A
E248G-R249K-R338L-S346G-G381E-N387K	6	148	2	6	9.34313e-06	3.24728e-05	no
I265T-Y336H-R338L-N339D-S346G-E369K-G381E-N387K	8	155	0	13	0	7.03577e-05	no
E248G-R249K-I265T-Y336H-R338L-K344E-S346G-G381E-N387K	9	121	0	15	0	8.1182e-05	no
E248G-R249K-G260W-I265T-Y336N-N339D-K344E-E369K-N387K	9	0	0	10	0	5.41213e-05	G260W-Y336N
E248G-R249K-Y336N-R338L-P340H-K344E-E369K-N387K	8	0	13	2	6.07304e-05	1.08243e-05	Y336N-P340H
E248G-R249K-I265T-G320R-Y336N-N339D-K344E-E369K-N387K	9	0	5	13	2.33578e-05	7.03577e-05	G320R-Y336N
R249K-I265T-Y336H-N339D-G381E-N387K	6	65	0	1	0	5.41213e-06	no
E248G-R249K-S332Y-Y336N-K344E-E369K-G381E-N387K	8	0	10	0	4.67157e-05	0	S332Y-Y336N
E248G-R249K-N339D-S346G-G381E-N387K	6	148	8	2	3.73725e-05	1.08243e-05	no
E248G-R249K-I265T-S315R-Y336N-N339D-K344E-E369K-N387K	9	0	9	15	4.20441e-05	8.1182e-05	S315R-Y336N
E248G-R249K-I265T-R338L-N339D-S346G-E369K-N387K	8	78	0	10	0	5.41213e-05	no
R338L-E369K-G381E-N387K	4	97	8	1	3.73725e-05	5.41213e-06	no
E248G-R249K-I265T-V290F-Y336N-N339D-K344E-E369K-N387K	9	0	9	12	4.20441e-05	6.49456e-05	V290F-Y336N
E248G-R249K-I265T-S269P-Y336N-N339D-K344E-E369K-N387K	9	0	6	19	2.80294e-05	0.000102831	S269P-Y336N
E248G-K344E-G381E-N387K	4	103	1	0	4.67157e-06	0	no
E248G-R249K-R292G-Y336N-R338L-K344E-E369K-N387K	8	0	42	0	0.000196206	0	R292G-Y336N
E248G-R249K-R338L-S346G-N387K	5	123	1	0	4.67157e-06	0	no
E248G-R249K-I265T-Y336H-N339D-N387K	6	71	2	48	9.34313e-06	0.000259782	no
E248G-R249K-I265T-P326L-Y336N-N339D-K344E-E369K-N387K	9	0	3	13	1.40147e-05	7.03577e-05	P326L-Y336N
E248G-R249K-I265T-Y336N-N339D-K344E-V349A-E369K-N387K	9	0	3	17	1.40147e-05	9.20063e-05	Y336N-V349A
N339D-S346G-E369K-N387K	4	117	2	47	9.34313e-06	0.00025437	no
E248G-R249K-I265T-Y336N-C337R-N339D-K344E-E369K-N387K	9	0	4	19	1.86863e-05	0.000102831	Y336N-C337R
E248G-R249K-S333G-Y336N-R338L-K344E-E369K-N387K	8	0	22	1	0.000102774	5.41213e-06	S333G-Y336N
E248G-I265T-Y336H-S346G-E369K-N387K	6	169	0	0	0	0	no
E248G-R249K-I265T-Y336N-N339D-K344E-D356N-E369K-N387K	9	0	5	24	2.33578e-05	0.000129891	Y336N-D356N
E248G-Y336H-R338L-K344E-G381E-N387K	6	151	0	4	0	2.16485e-05	no
E248A-I265T-S346G-E369K-N387K	5	10	0	0	0	0	E248A
E248G-R249K-D330N-Y336N-R338L-K344E-E369K-N387K	8	0	16	0	7.4745e-05	0	D330N-Y336N
R249K-I265T-R338L-N339D-S346G-E369K-G381E-N387K	8	86	6	0	2.80294e-05	0	no
E248G-R249K-I265T-R283_-Y336N-N339D-K344E-E369K-N387K	9	0	10	21	4.67157e-05	0.000113655	R283_-Y336N
Y336H-N339D-E369K-G381E-N387K	5	142	5	4	2.33578e-05	2.16485e-05	no
E248G-R249N-I265T-Y336N-N339D-K344E-E369K-N387K	8	1	12	58	5.60588e-05	0.000313904	R249N-Y336N
Y336H-K344E-S346G-N387K	4	106	0	7	0	3.78849e-05	no
E248G-R249K-Y336N-R338L-K344E-E369K-R371C-N387K	8	0	16	0	7.4745e-05	0	Y336N-R371C
E248G-R249K-R338L-K344E-G381E-N387K	6	90	2	1	9.34313e-06	5.41213e-06	no
Y336N-R338L-K344E-E369K-N387K	5	2	109	172	0.000509201	0.000930887	Y336N
E248G-R249K-S311N-Y336N-R338L-K344E-E369K-N387K	8	0	14	1	6.54019e-05	5.41213e-06	S311N-Y336N
E248G-R249K-I265T-Y336N-N339D-K344E-N358D-E369K-N387K	9	0	5	24	2.33578e-05	0.000129891	Y336N-N358D
E248G-R249K-I265T-R338L-E369K-G381E-N387K	7	87	2	7	9.34313e-06	3.78849e-05	no
E248G-Y336H-R338L-K344E-N387K	5	127	0	0	0	0	no
E248G-Y336H-N339D-K344E-N387K	5	111	11	1	5.13872e-05	5.41213e-06	no
R338L-K344E-S346G-E369K-N387K	5	115	1	0	4.67157e-06	0	no
E248G-R249K-I265T-N339D-K344E-E369K-G381E-N387K	8	79	1	48	4.67157e-06	0.000259782	no
E248G-Y336N-K344E-E369K-N387K	5	1	36	1	0.000168176	5.41213e-06	Y336N
R249K-I265T-R338L-N339D-K344E-S346G-N387K	7	47	0	0	0	0	no
E248G-R249K-P267Q-Y336N-R338L-K344E-E369K-N387K	8	0	14	1	6.54019e-05	5.41213e-06	P267Q-Y336N
R249K-Y336H-R338L-S346G-E369K-N387K	6	157	55	4	0.000256936	2.16485e-05	no
R249K-I265T-N339D-G381E-N387K	5	37	0	0	0	0	no
E248G-R249K-I265T-V287I-Y336N-N339D-K344E-E369K-N387K	9	0	3	24	1.40147e-05	0.000129891	V287I-Y336N
E248G-R249K-I265T-R338L-K344E-S346G-N387K	7	57	0	1	0	5.41213e-06	no
E248G-Y336H-R338L-N339D-K344E-S346G-N387K	7	122	1	0	4.67157e-06	0	no
E248G-R249K-H264Y-Y336N-R338L-K344E-E369K-N387K	8	0	15	0	7.00735e-05	0	H264Y-Y336N
E248G-R249K-C278S-Y336N-R338L-K344E-E369K-N387K	8	0	11	0	5.13872e-05	0	C278S-Y336N
R249K-I265T-Y336H-R338L-K344E-E369K-G381E-N387K	8	91	1	2	4.67157e-06	1.08243e-05	no
E248G-R249K-Y336N-R338L-K344E-N358D-E369K-N387K	8	0	26	0	0.000121461	0	Y336N-N358D
E248G-I265T-Y336H-R338L-N339D-S346G-E369K-N387K	8	127	3	5	1.40147e-05	2.70607e-05	no
E248G-I265T-Y336H-R338L-S346G-G381E-N387K	7	172	1	0	4.67157e-06	0	no
E248G-R249K-I265T-Y336N-N339D-K344E-I366N-E369K-N387K	9	0	6	18	2.80294e-05	9.74184e-05	Y336N-I366N
R338L-N387K	2	64	0	1	0	5.41213e-06	no
E248G-R249K-I265T-Y281C-Y336N-N339D-K344E-E369K-N387K	9	0	9	21	4.20441e-05	0.000113655	Y281C-Y336N
E248A-I265T-Y336N-N339D-K344E-E369K-N387K	7	0	0	91	0	0.000492504	E248A-Y336N
E248G-R249K-D304V-Y336N-R338L-K344E-E369K-N387K	8	0	10	1	4.67157e-05	5.41213e-06	D304V-Y336N
I265T-R338L-K344E-G381E-N387K	5	65	0	1	0	5.41213e-06	no
E248G-R249K-C318Y-Y336N-R338L-K344E-E369K-N387K	8	0	35	1	0.000163505	5.41213e-06	C318Y-Y336N
E248G-R249K-E369K-G381E-N387K	5	184	3	11	1.40147e-05	5.95335e-05	no
E248G-R249K-T252A-Y336N-R338L-K344E-E369K-N387K	8	0	23	0	0.000107446	0	T252A-Y336N
R249K-I265T-R338L-N339D-G381E-N387K	6	52	0	0	0	0	no
E248G-R249K-I265T-P326T-Y336N-N339E-K344E-E369K-N387K	9	0	0	11	0	5.95335e-05	P326T-Y336N-N339E
Y336H-N339D-S346G-N387K	4	139	0	16	0	8.65941e-05	no
E248G-R249K-I262F-I265T-Y336N-N339D-K344E-E369K-N387K	9	0	3	11	1.40147e-05	5.95335e-05	I262F-Y336N
E248G-S346G-E369K-N387K	4	175	3	0	1.40147e-05	0	no
R249K-Y336H-R338L-N339D-K344E-S346G-N387K	7	69	0	0	0	0	no
E248G-R249K-I265T-S311G-Y336N-N339D-K344E-E369K-N387K	9	0	6	15	2.80294e-05	8.1182e-05	S311G-Y336N
E248G-I265T-Y336H-R338L-E369K-G381E-N387K	7	136	1	0	4.67157e-06	0	no
R249K-I265T-Y336H-N339D-K344E-S346G-N387K	7	70	0	0	0	0	no
R249K-I265T-R338L-N339D-K344E-G381E-N387K	7	26	0	0	0	0	no
E248G-R249K-R338L-N339D-K344E-S346G-E369K-G381E-N387K	9	146	10	2	4.67157e-05	1.08243e-05	no
E248G-R249K-K344E-S346G-E369K-N387K	6	144	6	13	2.80294e-05	7.03577e-05	no
Y336H-N339D-G381E-N387K	4	152	2	6	9.34313e-06	3.24728e-05	no
E248G-R338L-E369K-N387K	4	104	2	1	9.34313e-06	5.41213e-06	no
E248G-R249K-I265T-W295_-Y336N-N339D-K344E-E369K-N387K	9	0	2	30	9.34313e-06	0.000162364	W295_-Y336N
E248G-R249K-I265T-Y336N-R338Q-N339E-N341S-N342K-K344E-E369K-N387K	11	0	5	20	2.33578e-05	0.000108243	Y336N-R338Q-N339E-N341S-N342K
Y336H-R338L-N339D-S346G-E369K-G381E-N387K	7	186	0	22	0	0.000119067	no
I265T-K344E-S346G-E369K-N387K	5	79	0	1	0	5.41213e-06	no
E248A-Y336H-S346G-E369K-G381E-N387K	6	18	0	1	0	5.41213e-06	E248A
R249K-I265T-R338L-N339D-K344E-S346G-G381E-N387K	8	55	0	1	0	5.41213e-06	no
E248G-I265T-R338L-N339D-S346G-E369K-N387K	7	84	2	2	9.34313e-06	1.08243e-05	no
E248G-R249K-I265T-Y336N-R338L-P340T-K344E-E369K-N387K	9	0	29	12	0.000135475	6.49456e-05	Y336N-P340T
E248G-R249K-I265T-R338L-N339D-S346G-E369K-G381E-N387K	9	143	1	11	4.67157e-06	5.95335e-05	no
E248G-R249K-I265T-Y336H-N342K-E369K-N387K	7	0	0	10	0	5.41213e-05	N342K
E248G-R249K-N329S-Y336N-R338L-K344E-E369K-N387K	8	0	21	3	9.81029e-05	1.62364e-05	N329S-Y336N
E248G-R249K-I265T-A272V-Y336N-N339D-K344E-E369K-N387K	9	0	3	16	1.40147e-05	8.65941e-05	A272V-Y336N
E248G-R249K-N339D-G381E-N387K	5	144	24	0	0.000112118	0	no
I265T-Y336H-K344E-G381E-N387K	5	76	0	2	0	1.08243e-05	no
E248G-R249K-T325K-Y336N-R338L-K344E-E369K-N387K	8	0	25	0	0.000116789	0	T325K-Y336N
E248G-R249K-C289F-Y336N-R338L-K344E-E369K-N387K	8	0	31	0	0.000144819	0	C289F-Y336N
E248G-R249K-Y336H-R338L-S346G-G381E-N387K	7	251	12	6	5.60588e-05	3.24728e-05	no
E248G-Y336H-R338L-S346G-G381E-N387K	6	224	2	2	9.34313e-06	1.08243e-05	no
Y336H-R338L-N387K	3	81	1	1	4.67157e-06	5.41213e-06	no
R249K-I265T-Y336H-S346G-E369K-N387K	6	110	0	0	0	0	no
E248G-R249K-I265T-Y336H-N339D-S346G-N387K	7	103	2	14	9.34313e-06	7.57699e-05	no
E248G-R249K-Y336D-R338L-K344E-E369K-N387K	7	0	24	0	0.000112118	0	Y336D
E248G-R249K-Y336N-R338L-K344E-E369K-I380V-N387K	8	0	13	1	6.07304e-05	5.41213e-06	Y336N-I380V
E248G-K261N-Y336H-R338L-E369K-G381E-N387K	7	0	0	14	0	7.57699e-05	K261N
E248G-Y336H-N339D-G381E-N387K	5	168	2	18	9.34313e-06	9.74184e-05	no
E248G-R249K-I265T-Y336N-N339D-K344E-A353V-E369K-N387K	9	0	10	14	4.67157e-05	7.57699e-05	Y336N-A353V
E248G-I265T-Y336H-S346G-G381E-N387K	6	170	0	1	0	5.41213e-06	no
E248G-R249K-I265T-E276_-Y336N-N339D-K344E-E369K-N387K	9	0	1	10	4.67157e-06	5.41213e-05	E276_-Y336N
I265T-N339D-K344E-N387K	4	36	3	0	1.40147e-05	0	no
E248G-I265T-R338L-N339D-S346G-E369K-G381E-N387K	8	138	1	0	4.67157e-06	0	no
N339D-K344E-E369K-N387K	4	80	1	8	4.67157e-06	4.32971e-05	no
Y336H-R338L-N339D-K344E-E369K-G381E-N387K	7	129	2	0	9.34313e-06	0	no
E248G-R249K-N339D-N387K	4	77	6	3	2.80294e-05	1.62364e-05	no
R249K-I265T-Y336N-R338L-K344E-E369K-N387K	7	0	10	1	4.67157e-05	5.41213e-06	Y336N
E248G-R249K-I265T-Y336N-N339D-K344E-G363E-E369K-N387K	9	0	3	11	1.40147e-05	5.95335e-05	Y336N-G363E
E248G-R338L-E369K-G381E-N387K	5	160	1	1	4.67157e-06	5.41213e-06	no
E248G-R249K-G297S-Y336N-R338L-K344E-E369K-N387K	8	0	41	0	0.000191534	0	G297S-Y336N
Y336H-N387K	2	105	1	2	4.67157e-06	1.08243e-05	no
Y336H-R338L-N339D-K344E-S346G-G381E-N387K	7	174	0	0	0	0	no
R249K-R338L-K344E-E369K-G381E-N387K	6	91	3	0	1.40147e-05	0	no
R249K-I265T-K344E-S346G-E369K-G381E-N387K	7	83	1	1	4.67157e-06	5.41213e-06	no
E248G-R249K-I265T-D304G-Y336N-N339D-K344E-E369K-N387K	9	0	4	21	1.86863e-05	0.000113655	D304G-Y336N
R249K-I265T-Y336H-R338L-N339D-S346G-E369K-G381E-N387K	9	117	0	0	0	0	no
I265T-R338L-K344E-S346G-G381E-N387K	6	75	0	0	0	0	no
E248G-R249K-I265T-S333R-Y336N-N339D-K344E-E369K-N387K	9	0	32	103	0.00014949	0.00055745	S333R-Y336N
E248G-R249K-I265T-S333R-Y336N-N339D-K344E-E369K-N387K-S388Y	10	0	1	13	4.67157e-06	7.03577e-05	S333R-Y336N-S388Y
E248G-I265T-N339D-S346G-N387K	5	80	3	0	1.40147e-05	0	no
E248G-R249K-I265T-V275I-Y336N-N339D-K344E-E369K-N387K	9	0	6	21	2.80294e-05	0.000113655	V275I-Y336N
R249K-Y336H-R338L-N387K	4	71	0	1	0	5.41213e-06	no
E248G-R249K-Y336N-K344E-S346G-E369K-G381E-N387K	8	3	32	26	0.00014949	0.000140715	Y336N
E248G-R249K-Y336H-R338L-K344E-S346G-E369K-G381E-N387K	9	266	15	11	7.00735e-05	5.95335e-05	no
E248G-R338L-N339D-N341S-K344E-G381E-N387K	7	0	10	0	4.67157e-05	0	N341S
Y336H-K344E-E369K-N387K	4	124	2	12	9.34313e-06	6.49456e-05	no
R338L-S346G-G381E-N387K	4	158	1	4	4.67157e-06	2.16485e-05	no
E248G-R249K-Y336N-R338L-E343D-K344E-E369K-N387K	8	0	10	0	4.67157e-05	0	Y336N-E343D
E248G-R249K-K253E-Y336N-R338L-K344E-E369K-N387K	8	0	15	0	7.00735e-05	0	K253E-Y336N
E248G-R249K-I265T-Y336N-N339D-E343K-K344E-E369K-N387K	9	0	13	24	6.07304e-05	0.000129891	Y336N-E343K
E248G-Y336H-K344E-S346G-E369K-G381E-N387K	7	345	59	13	0.000275622	7.03577e-05	no
I265T-Y336H-R338L-N339D-K344E-G381E-N387K	7	63	1	0	4.67157e-06	0	no
I265T-R338L-N339D-S346G-E369K-N387K	6	59	0	1	0	5.41213e-06	no
E248G-R249K-I265T-R338L-K344E-E369K-G381E-N387K	8	86	1	13	4.67157e-06	7.03577e-05	no
I265T-R338L-N387K	3	34	0	0	0	0	no
E248G-R249K-I265T-W295R-Y336N-N339D-K344E-E369K-N387K	9	0	13	29	6.07304e-05	0.000156952	W295R-Y336N
R249K-R338L-E369K-N387K	4	76	0	3	0	1.62364e-05	no
I265T-Y336H-N339D-N387K	4	73	0	1	0	5.41213e-06	no
R249K-I265T-G381E-N387K	4	76	0	0	0	0	no
E248G-I265T-Y336H-R338L-K344E-N387K	6	66	0	0	0	0	no
R249K-I265T-Y336H-G381E-N387K	5	77	0	0	0	0	no
E248G-R249K-Y336H-S346G-G381E-N387K	6	221	4	8	1.86863e-05	4.32971e-05	no
R249K-Y336H-R338L-K344E-S346G-E369K-G381E-N387K	8	198	1	3	4.67157e-06	1.62364e-05	no
E248G-I265T-N339D-G381E-N387K	5	90	0	2	0	1.08243e-05	no
E248G-R249K-K308R-Y336N-R338L-K344E-E369K-N387K	8	0	14	0	6.54019e-05	0	K308R-Y336N
E248G-R249K-I265T-V317E-Y336N-N339D-K344E-E369K-N387K	9	0	3	17	1.40147e-05	9.20063e-05	V317E-Y336N
E248G-R249K-I265T-I302N-Y336N-N339D-K344E-E369K-N387K	9	0	2	10	9.34313e-06	5.41213e-05	I302N-Y336N
E248G-R249K-Y310H-Y336N-R338L-K344E-E369K-N387K	8	0	12	0	5.60588e-05	0	Y310H-Y336N
E248G-Y336H-N339D-S346G-N387K	5	170	1	4	4.67157e-06	2.16485e-05	no
R249K-Y336H-K344E-E369K-G381E-N387K	6	139	1	3	4.67157e-06	1.62364e-05	no
E248G-R249K-I254T-Y336N-R338L-K344E-E369K-N387K	8	0	14	0	6.54019e-05	0	I254T-Y336N
E248G-R249T-I265T-Y336N-N339D-K344E-E369K-N387K	8	0	55	204	0.000256936	0.00110408	R249T-Y336N
E248G-R249K-N339D-K344E-S346G-G381E-N387K	7	126	1	1	4.67157e-06	5.41213e-06	no
I265T-Y336H-N339D-K344E-S346G-E369K-N387K	7	120	1	1	4.67157e-06	5.41213e-06	no
R249K-I265T-Y336H-R338L-K344E-G381E-N387K	7	69	0	1	0	5.41213e-06	no
E248G-R249K-I265T-Y336H-R338L-K344E-E369K-N387K	8	68	1	10	4.67157e-06	5.41213e-05	no
I265T-R338L-N339D-N387K	4	38	0	0	0	0	no
E248G-R338L-K344E-S346G-N387K	5	126	2	2	9.34313e-06	1.08243e-05	no
E248G-Y336H-N339D-K344E-S346G-N387K	6	189	4	6	1.86863e-05	3.24728e-05	no
R338L-N339D-K344E-N387K	4	41	0	1	0	5.41213e-06	no
E248G-R249K-I265T-R338L-N339D-K344E-E369K-G381E-N387K	9	74	1	13	4.67157e-06	7.03577e-05	no
E248G-R249K-I265T-P282L-Y336N-N339D-K344E-E369K-N387K	9	0	5	36	2.33578e-05	0.000194837	P282L-Y336N
R249K-I265T-Y336H-N339D-S346G-E369K-N387K	7	97	0	3	0	1.62364e-05	no
E248G-R249K-I265T-S266R-Y336N-N339D-K344E-E369K-N387K	9	0	1	12	4.67157e-06	6.49456e-05	S266R-Y336N
Y336H-R338L-K344E-N387K	4	79	0	1	0	5.41213e-06	no
E248G-R249K-I254L-I265T-Y336N-N339D-K344E-E369K-N387K	9	0	2	16	9.34313e-06	8.65941e-05	I254L-Y336N
E248G-R249K-Y336N-R338L-K344E-G363R-E369K-N387K	8	0	20	0	9.34313e-05	0	Y336N-G363R
Y336N-N339D-N341S-K344E-E369K-N387K	6	0	0	40	0	0.000216485	Y336N-N341S
E248G-R249K-I265T-Y336N-N339D-K344G-E369K-N387K	8	0	11	16	5.13872e-05	8.65941e-05	Y336N-K344G
I265T-R338L-S346G-N387K	4	60	0	0	0	0	no
E248G-Y336H-K344E-N387K	4	104	0	1	0	5.41213e-06	no
E248G-R249K-I265T-Y336N-N339D-K344E-E369K-P386T-N387K	9	0	9	35	4.20441e-05	0.000189425	Y336N-P386T
E248G-R249K-R338L-N339D-E369K-G381E-N387K	7	122	0	4	0	2.16485e-05	no
R249K-I265T-Y336H-K344E-N387K	5	42	0	1	0	5.41213e-06	no
I265T-N339D-S346G-E369K-G381E-N387K	6	137	2	3	9.34313e-06	1.62364e-05	no
E248G-R249K-Y336N-N342K-K344E-E369K-G381E-N387K	8	0	60	0	0.000280294	0	Y336N-N342K
E248G-R249K-Y336N-R338L-K344E-E369K-S372T-N387K	8	0	16	0	7.4745e-05	0	Y336N-S372T
I265T-Y336H-R338L-N339D-S346G-E369K-N387K	7	105	1	3	4.67157e-06	1.62364e-05	no
E248G-R249K-G320E-Y336N-R338L-K344E-E369K-N387K	8	0	24	0	0.000112118	0	G320E-Y336N
E248A-Y336H-R338L-K344E-S346G-E369K-G381E-N387K	8	10	0	0	0	0	E248A
E248G-R249K-S335N-Y336N-R338L-K344E-E369K-N387K	8	0	17	0	7.94166e-05	0	S335N-Y336N
E248G-R249K-I265T-Y336N-N339D-K344E-N358S-E369K-N387K	9	0	4	11	1.86863e-05	5.95335e-05	Y336N-N358S
E248G-R249K-I265T-Y336N-R338L-K344E-E369K-G381E-N387K	9	0	35	37	0.000163505	0.000200249	Y336N
I265T-Y336N-R338L-K344E-E369K-N387K	6	0	52	17	0.000242921	9.20063e-05	Y336N
R249K-I265T-Y336H-R338L-E369K-G381E-N387K	7	110	0	0	0	0	no
R249K-I265T-Y336H-K344E-S346G-G381E-N387K	7	96	5	1	2.33578e-05	5.41213e-06	no
R249K-K344E-S346G-N387K	4	74	0	0	0	0	no
E248G-I265T-Y336H-R338L-E369K-N387K	6	86	1	4	4.67157e-06	2.16485e-05	no
R338L-S346G-E369K-N387K	4	124	2	1	9.34313e-06	5.41213e-06	no
E248G-I265T-Y336H-N339D-S346G-E369K-G381E-N387K	8	236	1	2	4.67157e-06	1.08243e-05	no
R249K-I265T-R338L-S346G-G381E-N387K	6	70	0	1	0	5.41213e-06	no
E248G-R249K-I265T-C289F-Y336N-N339D-K344E-E369K-N387K	9	0	17	32	7.94166e-05	0.000173188	C289F-Y336N
I265T-Y336H-N339D-K344E-G381E-N387K	6	82	0	1	0	5.41213e-06	no
Y336H-R338L-N339D-N387K	4	99	0	4	0	2.16485e-05	no
E248G-R249K-Y336N-R338L-K344E-W352_-E369K-N387K	8	0	44	2	0.000205549	1.08243e-05	Y336N-W352_
E248G-R249K-I265T-Y336N-N339D-K344E-H347L-E369K-N387K	9	0	3	18	1.40147e-05	9.74184e-05	Y336N-H347L
E248G-R249K-I265T-Y336N-N339D-K344E-G363R-E369K-N387K	9	0	6	22	2.80294e-05	0.000119067	Y336N-G363R
E248G-R249K-I265T-Y336N-N339D-K344E-E369R-N387K	8	0	4	26	1.86863e-05	0.000140715	Y336N-E369R
E248G-R249K-Y336N-R338L-K344E-G357R-E369K-N387K	8	0	15	0	7.00735e-05	0	Y336N-G357R
R338L-N339D-K344E-S346G-E369K-N387K	6	101	0	2	0	1.08243e-05	no
E248G-R249K-I265T-Y336N-N339D-K344E-E369K-I380T-N387K	9	0	4	19	1.86863e-05	0.000102831	Y336N-I380T
E248G-R249K-K328E-Y336N-R338L-K344E-E369K-N387K	8	0	12	0	5.60588e-05	0	K328E-Y336N
E248G-R249K-I265T-N339D-S346G-E369K-N387K	7	110	1	32	4.67157e-06	0.000173188	no
E248G-I265T-Y336H-N339D-K344E-G381E-N387K	7	96	0	6	0	3.24728e-05	no
R249K-E369K-G381E-N387K	4	108	0	1	0	5.41213e-06	no
I265T-R338L-S346G-G381E-N387K	5	91	0	0	0	0	no
E248G-R249K-I265T-N339D-K344E-S346G-E369K-G381E-N387K	9	121	4	20	1.86863e-05	0.000108243	no
E248G-R249K-I312V-Y336N-R338L-K344E-E369K-N387K	8	0	16	0	7.4745e-05	0	I312V-Y336N
E248G-R249K-E259V-I265T-Y336N-N339D-K344E-E369K-N387K	9	0	5	12	2.33578e-05	6.49456e-05	E259V-Y336N
R249K-Y336H-R338L-N339D-K344E-E369K-G381E-N387K	8	112	0	4	0	2.16485e-05	no
E248G-R338L-N339D-K344E-S346G-E369K-N387K	7	140	1	1	4.67157e-06	5.41213e-06	no
E248G-R249K-I265T-G381E-N387K	5	83	0	13	0	7.03577e-05	no
E248G-R249K-I265T-S271R-Y336N-N339D-K344E-E369K-N387K	9	0	5	22	2.33578e-05	0.000119067	S271R-Y336N
E248G-R249K-I265T-Y336N-N339D-K344E-E369K-T376I-N387K	9	0	4	14	1.86863e-05	7.57699e-05	Y336N-T376I
E248G-R249K-I265T-Y336N-N339D-K344E-E369K-R371H-N387K	9	0	7	23	3.2701e-05	0.000124479	Y336N-R371H
G381E-N387K	2	130	8	0	3.73725e-05	0	no
I265T-N339D-N387K	3	31	1	1	4.67157e-06	5.41213e-06	no
E248G-R249K-I265T-Y336N-N339D-K344E-D355N-E369K-N387K	9	0	2	13	9.34313e-06	7.03577e-05	Y336N-D355N
E248G-R249K-I265T-R338L-S346G-G381E-N387K	7	106	0	3	0	1.62364e-05	no
E248G-R249K-I265T-D304A-Y336N-N339D-K344E-E369K-N387K	9	0	2	10	9.34313e-06	5.41213e-05	D304A-Y336N
E248G-R249K-C291Y-Y336N-R338L-K344E-E369K-N387K	8	0	20	1	9.34313e-05	5.41213e-06	C291Y-Y336N
E248G-R249K-V317E-Y336N-R338L-K344E-E369K-N387K	8	0	11	0	5.13872e-05	0	V317E-Y336N
E248G-R249K-I265T-C318R-Y336N-N339D-K344E-E369K-N387K	9	0	3	16	1.40147e-05	8.65941e-05	C318R-Y336N
E248G-Y336H-S346G-E369K-G381E-N387K	6	335	3	5	1.40147e-05	2.70607e-05	no
E248G-R249K-I265T-Y336N-N339D-N341S-K344E-E369K-G381E-N387K	10	0	2	53	9.34313e-06	0.000286843	Y336N-N341S
Y336H-S346G-E369K-G381E-N387K	5	237	2	12	9.34313e-06	6.49456e-05	no
E248G-R249K-I265T-S298P-Y336N-N339D-K344E-E369K-N387K	9	0	9	22	4.20441e-05	0.000119067	S298P-Y336N
E248G-R249K-I265T-Y336H-N339D-K344E-E369K-N387K	8	101	10	76	4.67157e-05	0.000411322	no
E248G-R249K-Y336N-R338L-K344E-V360M-E369K-N387K	8	0	20	1	9.34313e-05	5.41213e-06	Y336N-V360M
E248G-Y336H-R338L-N339D-E369K-N387K	6	113	8	0	3.73725e-05	0	no
E248G-R249K-I265T-R338L-K344E-S346G-G381E-N387K	8	87	0	3	0	1.62364e-05	no
R249K-Y336H-N339D-E369K-N387K	5	86	0	11	0	5.95335e-05	no
R249K-Y336H-K344E-E369K-N387K	5	106	0	2	0	1.08243e-05	no
E248G-R249K-Y336H-R338L-N339D-K344E-N387K	7	74	0	3	0	1.62364e-05	no
I265T-Y336H-N339D-K344E-E369K-N387K	6	88	0	4	0	2.16485e-05	no
R249K-I265T-Y336H-N339D-K344E-S346G-E369K-N387K	8	85	3	1	1.40147e-05	5.41213e-06	no
E248G-R249K-Y336N-R338L-K344E-V349E-E369K-N387K	8	0	16	0	7.4745e-05	0	Y336N-V349E
Y336H-N339D-S346G-E369K-N387K	5	186	3	7	1.40147e-05	3.78849e-05	no
R249K-I265T-R338L-N387K	4	34	0	0	0	0	no
R338L-N339D-K344E-E369K-G381E-N387K	6	111	2	7	9.34313e-06	3.78849e-05	no
E248G-R249K-Y336N-N339D-K344E-E369K-G381E-N387K	8	1	81	1243	0.000378397	0.00672728	Y336N
R249K-I265T-Y336H-R338L-K344E-S346G-E369K-N387K	8	91	1	0	4.67157e-06	0	no
E248G-R249K-I265T-G320E-Y336N-N339D-K344E-E369K-N387K	9	0	4	18	1.86863e-05	9.74184e-05	G320E-Y336N
E248G-R249K-I265T-Y336H-K344E-S346G-N387K	7	73	7	32	3.2701e-05	0.000173188	no
E248G-R249K-I265T-C318Y-Y336N-N339D-K344E-E369K-N387K	9	0	12	38	5.60588e-05	0.000205661	C318Y-Y336N
S346G-G381E-N387K	3	149	2	2	9.34313e-06	1.08243e-05	no
R249K-I265T-Y336N-K344E-E369K-N387K	6	0	13	0	6.07304e-05	0	Y336N
R249K-Y336H-N339D-K344E-S346G-E369K-G381E-N387K	8	193	12	4	5.60588e-05	2.16485e-05	no
E248G-R249K-T252I-Y336N-R338L-K344E-E369K-N387K	8	0	10	1	4.67157e-05	5.41213e-06	T252I-Y336N
E248G-R249K-S279T-Y336N-R338L-K344E-E369K-N387K	8	0	10	1	4.67157e-05	5.41213e-06	S279T-Y336N
Y336H-R338L-K344E-E369K-G381E-N387K	6	161	1	14	4.67157e-06	7.57699e-05	no
E248G-R249K-I265T-Y336N-N339D-K344E-E369K-S372A-N387K	9	0	59	184	0.000275622	0.000995833	Y336N-S372A
I265T-Y336H-N387K	3	79	0	0	0	0	no
R249K-I265T-N339D-K344E-S346G-E369K-G381E-N387K	8	100	0	1	0	5.41213e-06	no
E248G-R249K-Y336H-R338L-N339D-K344E-E369K-N387K	8	110	13	4	6.07304e-05	2.16485e-05	no
E248G-R249K-I265T-R338L-N339D-N387K	6	40	1	9	4.67157e-06	4.87092e-05	no
E248G-R249K-S334N-Y336N-R338L-K344E-E369K-N387K	8	0	15	0	7.00735e-05	0	S334N-Y336N
E248G-R249K-Y336N-R338L-K344E-A353T-E369K-N387K	8	0	17	0	7.94166e-05	0	Y336N-A353T
E248G-N339D-S346G-E369K-N387K	5	166	0	2	0	1.08243e-05	no
E248G-R249K-I265T-Y336N-N339D-K344E-D355G-E369K-N387K	9	0	5	21	2.33578e-05	0.000113655	Y336N-D355G
R338L-K344E-N387K	3	56	0	3	0	1.62364e-05	no
E248G-R249K-Y336N-R338L-K344E-S346R-E369K-N387K	8	0	138	0	0.000644676	0	Y336N-S346R
E248G-R249K-I265T-S333N-Y336N-N339D-K344E-E369K-N387K	9	0	11	47	5.13872e-05	0.00025437	S333N-Y336N
R249K-R338L-N339D-S346G-G381E-N387K	6	92	9	0	4.20441e-05	0	no
E248G-R249K-I265T-C289R-Y336N-N339D-K344E-E369K-N387K	9	0	7	12	3.2701e-05	6.49456e-05	C289R-Y336N
E248G-R249K-I265T-G270E-Y336N-N339D-K344E-E369K-N387K	9	0	3	14	1.40147e-05	7.57699e-05	G270E-Y336N
E248G-R338L-N339D-S346G-E369K-G381E-N387K	7	214	3	20	1.40147e-05	0.000108243	no
E248G-R249K-I265T-Y336H-K344E-S346G-G381E-N387K	8	159	1	64	4.67157e-06	0.000346377	no
R249K-R338L-N339D-K344E-S346G-E369K-G381E-N387K	8	101	8	1	3.73725e-05	5.41213e-06	no
E248G-R249K-V263A-Y336N-R338L-K344E-E369K-N387K	8	0	12	0	5.60588e-05	0	V263A-Y336N
E248G-R249K-I265T-E369K-N387K	5	70	0	15	0	8.1182e-05	no
E248G-R249K-P282L-Y336N-R338L-K344E-E369K-N387K	8	0	19	1	8.87597e-05	5.41213e-06	P282L-Y336N
E248G-R249K-I265T-S334R-Y336N-N339D-K344E-E369K-N387K	9	0	6	25	2.80294e-05	0.000135303	S334R-Y336N
E248G-R249K-F256S-I265T-Y336N-N339D-K344E-E369K-N387K	9	0	6	18	2.80294e-05	9.74184e-05	F256S-Y336N
E248G-R249K-K261_-Y336N-R338L-K344E-E369K-N387K	8	0	11	1	5.13872e-05	5.41213e-06	K261_-Y336N
E248G-I265T-R338L-S346G-E369K-N387K	6	120	0	1	0	5.41213e-06	no
E248G-R249K-Y336N-R338L-K344E-M362V-E369K-N387K	8	0	21	1	9.81029e-05	5.41213e-06	Y336N-M362V
R249K-I265T-Y336H-R338L-N339D-K344E-E369K-N387K	8	57	1	0	4.67157e-06	0	no
E248G-R249K-I305T-Y336N-R338L-K344E-E369K-N387K	8	0	22	0	0.000102774	0	I305T-Y336N
E248G-R249K-S333I-Y336N-K344E-E369K-G381E-N387K	8	0	19	0	8.87597e-05	0	S333I-Y336N
E248G-R249K-C278R-Y336N-R338L-K344E-E369K-N387K	8	0	18	0	8.40882e-05	0	C278R-Y336N
E248G-I265T-Y336H-K344E-E369K-N387K	6	92	1	6	4.67157e-06	3.24728e-05	no
E248G-R249K-I254V-Y336N-R338L-K344E-E369K-N387K	8	0	21	0	9.81029e-05	0	I254V-Y336N
E248A-N387K	2	11	1	0	4.67157e-06	0	E248A
E248G-R249K-V313A-Y336N-R338L-K344E-E369K-N387K	8	0	11	0	5.13872e-05	0	V313A-Y336N
E248G-Y336H-R338L-N339D-E369K-G381E-N387K	7	200	1	2	4.67157e-06	1.08243e-05	no
E248G-R249K-R283Q-Y336N-R338L-K344E-E369K-N387K	8	0	18	1	8.40882e-05	5.41213e-06	R283Q-Y336N
I265T-N339D-K344E-S346G-E369K-G381E-N387K	7	113	20	0	9.34313e-05	0	no
E248G-R249K-I265T-K308R-Y336N-N339D-K344E-E369K-N387K	9	0	5	21	2.33578e-05	0.000113655	K308R-Y336N
E248G-R249K-Y336H-R338L-N339D-K344E-S346G-E369K-G381E-N387K	10	222	33	30	0.000154162	0.000162364	no
E248G-R249K-Y336N-R338L-K344E-T365A-E369K-N387K	8	0	22	3	0.000102774	1.62364e-05	Y336N-T365A
E248G-R249K-I265T-A272T-Y336N-N339D-K344E-E369K-N387K	9	0	7	24	3.2701e-05	0.000129891	A272T-Y336N
E248G-Y336H-K344E-S346G-E369K-N387K	6	204	10	6	4.67157e-05	3.24728e-05	no
E248G-R249K-I265T-Y336N-N339D-K344E-K350E-E369K-N387K	9	0	5	34	2.33578e-05	0.000184013	Y336N-K350E
E248G-R249K-Y336H-K344E-S346G-G381E-N387K	7	204	6	3	2.80294e-05	1.62364e-05	no
Y336N-N339D-K344E-E369K-N387K	5	0	19	5251	8.87597e-05	0.0284191	Y336N
I265T-R338L-N339D-K344E-S346G-E369K-G381E-N387K	8	96	0	1	0	5.41213e-06	no
E248G-R249K-S314T-Y336N-R338L-K344E-E369K-N387K	8	0	13	1	6.07304e-05	5.41213e-06	S314T-Y336N
E248G-R249K-I265T-N339D-E369K-N387K	6	74	2	14	9.34313e-06	7.57699e-05	no
E248G-R249K-C280R-Y336N-R338L-K344E-E369K-N387K	8	0	17	1	7.94166e-05	5.41213e-06	C280R-Y336N
E248G-R249K-I265T-I305T-Y336N-N339D-K344E-E369K-N387K	9	0	5	17	2.33578e-05	9.20063e-05	I305T-Y336N
E248G-R249K-Y310C-Y336N-R338L-K344E-E369K-N387K	8	0	14	0	6.54019e-05	0	Y310C-Y336N
E248G-R249K-I265T-Y336H-R338L-S346G-E369K-N387K	8	130	4	9	1.86863e-05	4.87092e-05	no
E248G-R249K-I265T-Y336H-N387K	5	85	1	17	4.67157e-06	9.20063e-05	no
E248G-R249K-I265T-P282H-Y336N-N339D-K344E-E369K-N387K	9	0	8	37	3.73725e-05	0.000200249	P282H-Y336N
I265T-S346G-E369K-N387K	4	84	1	0	4.67157e-06	0	no
E248G-R249K-I265T-Y336H-K344E-E369K-N387K	7	73	2	61	9.34313e-06	0.00033014	no
E248G-R249K-Y336N-R338L-K344G-E369K-N387K	7	0	25	1	0.000116789	5.41213e-06	Y336N-K344G
E248G-R249K-I265T-Y336H-N339D	5	0	0	16	0	8.65941e-05	no
E248G-R249K-G270E-Y336N-R338L-K344E-E369K-N387K	8	0	11	2	5.13872e-05	1.08243e-05	G270E-Y336N
E248G-R249K-I265T-N294I-Y336N-N339D-K344E-E369K-N387K	9	0	4	10	1.86863e-05	5.41213e-05	N294I-Y336N
E248G-E369K-N387K	3	137	3	0	1.40147e-05	0	no
E248G-R249K-Y336N-R338Q-N339K-N341S-N342K-K344E-E369K-N387K	10	0	10	0	4.67157e-05	0	Y336N-R338Q-N339K-N341S-N342K
E248G-R249K-I265T-Y336N-C337F-N339D-K344E-E369K-N387K	9	0	4	29	1.86863e-05	0.000156952	Y336N-C337F
E248G-R249K-Y336S-R338L-K344E-E369K-N387K	7	0	14	3	6.54019e-05	1.62364e-05	Y336S
R249K-I265T-N339D-S346G-E369K-N387K	6	66	0	0	0	0	no
E248G-R249K-Y336N-R338Q-K344E-E369K-N387K	7	0	311	11	0.00145286	5.95335e-05	Y336N-R338Q
E248G-R249K-Y336H-N339D-S346G-E369K-N387K	7	213	10	114	4.67157e-05	0.000616983	no
E248G-R249K-I265T-Y336H-G381E-N387K	6	96	2	11	9.34313e-06	5.95335e-05	no
I265T-Y336H-N339D-S346G-E369K-G381E-N387K	7	165	0	3	0	1.62364e-05	no
E248G-R249K-Q273_-Y336N-R338L-K344E-E369K-N387K	8	0	20	1	9.34313e-05	5.41213e-06	Q273_-Y336N
R338L-K344E-G381E-N387K	4	95	0	2	0	1.08243e-05	no
E248G-R249K-I265T-Y336N-N339D-K344E-E369K-G382S-N387K	9	0	5	20	2.33578e-05	0.000108243	Y336N-G382S
R249K-Y336H-R338L-N339D-N387K	5	62	0	0	0	0	no
Y336H-R338L-N339D-S346G-E369K-N387K	6	136	1	4	4.67157e-06	2.16485e-05	no
E248G-R338L-N339D-G381E-N387K	5	86	2	0	9.34313e-06	0	no
R249K-Y336H-S346G-N387K	4	99	0	0	0	0	no
E248G-R249K-I265T-K296T-Y336H-E369K-N387K	7	0	0	10	0	5.41213e-05	K296T
E248G-Y336H-N339D-K344E-E369K-N387K	6	142	18	26	8.40882e-05	0.000140715	no
E248G-R249K-I265T-Y336N-N339D-K344E-G345R-E369K-N387K	9	0	10	24	4.67157e-05	0.000129891	Y336N-G345R
E248G-R249K-Y336N-R338P-K344E-E369K-N387K	7	0	50	1	0.000233578	5.41213e-06	Y336N-R338P
E248G-R249K-I265T-D309V-Y336N-N339D-K344E-E369K-N387K	9	0	6	18	2.80294e-05	9.74184e-05	D309V-Y336N
E248G-R249K-Y336N-R338L-K344E-E369K-T376P-N387K	8	0	13	1	6.07304e-05	5.41213e-06	Y336N-T376P
I265T-N339D-S346G-E369K-N387K	5	86	14	1	6.54019e-05	5.41213e-06	no
Y336H-N339D-K344E-S346G-G381E-N387K	6	155	0	0	0	0	no
E248G-Y336H-N387K	3	113	0	17	0	9.20063e-05	no
E248G-R249K-I265T-R292_-Y336N-N339D-K344E-E369K-N387K	9	0	2	16	9.34313e-06	8.65941e-05	R292_-Y336N
E248G-I265T-Y336H-R338L-N339D-S346G-E369K-G381E-N387K	9	221	0	0	0	0	no
E248G-R249K-Y336N-R338L-K344E-E369K-L370S-N387K	8	0	19	0	8.87597e-05	0	Y336N-L370S
E248G-Y336H-K344E-G381E-N387K	5	171	1	1	4.67157e-06	5.41213e-06	no
E248G-R249K-I265T-Y336N-N339D-K344E-E369K-Y374H-N387K	9	0	6	16	2.80294e-05	8.65941e-05	Y336N-Y374H
E248A-Y336H-R338L-S346G-E369K-G381E-N387K	7	13	0	0	0	0	E248A
Y336H-E369K-G381E-N387K	4	196	0	13	0	7.03577e-05	no
E248G-R249K-K253I-Y336N-R338L-K344E-E369K-N387K	8	0	14	2	6.54019e-05	1.08243e-05	K253I-Y336N
E248G-R249K-F256S-Y336N-R338L-K344E-E369K-N387K	8	0	18	1	8.40882e-05	5.41213e-06	F256S-Y336N
E248G-R249K-S266N-Y336N-R338L-K344E-E369K-N387K	8	0	17	2	7.94166e-05	1.08243e-05	S266N-Y336N
E248G-R249K-I265T-Y336N-N339D-K344E-D355E-E369K-N387K	9	0	7	11	3.2701e-05	5.95335e-05	Y336N-D355E
N387K	1	165	22	1	0.000102774	5.41213e-06	no
E248G-R249K-S333R-Y336N-R338L-K344E-E369K-N387K	8	0	46	2	0.000214892	1.08243e-05	S333R-Y336N
E248G-R249K-S333I-Y336N-R338Q-K344E-E369K-N387K	8	0	13	0	6.07304e-05	0	S333I-Y336N-R338Q
E248G-R249K-P326L-Y336N-R338L-K344E-E369K-N387K	8	0	14	0	6.54019e-05	0	P326L-Y336N
E248G-I265T-Y336H-E369K-G381E-N387K	6	153	5	216	2.33578e-05	0.00116902	no
E248G-R249K-Y336N-R338L-K344E-W361L-E369K-N387K	8	0	10	1	4.67157e-05	5.41213e-06	Y336N-W361L
Y336H-E369K-N387K	3	121	1	85	4.67157e-06	0.000460031	no
R249K-I265T-R338L-K344E-S346G-G381E-N387K	7	78	0	0	0	0	no
E248G-I265T-R338L-G381E-N387K	5	81	12	0	5.60588e-05	0	no
E248G-R249K-I265T-S333G-Y336N-N339D-K344E-E369K-N387K	9	0	9	32	4.20441e-05	0.000173188	S333G-Y336N
R249K-Y336H-N339D-E369K-G381E-N387K	6	148	2	3	9.34313e-06	1.62364e-05	no
E248G-R249K-I302F-Y336N-R338L-K344E-E369K-N387K	8	0	11	0	5.13872e-05	0	I302F-Y336N
R338L-N339D-S346G-G381E-N387K	5	122	0	0	0	0	no
E248G-R249K-Y336H-N339D-S346G-N387K	6	169	17	6	7.94166e-05	3.24728e-05	no
R249K-I265T-R338L-G381E-N387K	5	43	2	0	9.34313e-06	0	no
E248G-R249K-I265T-Y336N-N339D-K344E-E369K-G381E-N387K	9	3	376	6153	0.00175651	0.0333009	Y336N
E248G-I265T-Y336H-R338L-N387K	5	72	0	0	0	0	no
R249K-I265T-Y336H-R338L-K344E-S346G-G381E-N387K	8	80	1	0	4.67157e-06	0	no
E248G-R249K-I265T-Y336N-N339E-K344E-E369K-N387K	8	0	28	91	0.000130804	0.000492504	Y336N-N339E
N339D-E369K-N387K	3	92	0	4	0	2.16485e-05	no
I265T-K344E-S346G-N387K	4	55	0	0	0	0	no
E248G-R249K-Y336N-R338Q-N341S-N342K-K344E-E369K-N387K	9	0	24	1	0.000112118	5.41213e-06	Y336N-R338Q-N341S-N342K
I265T-Y336H-R338L-S346G-E369K-N387K	6	134	0	1	0	5.41213e-06	no
E248G-R249K-P326H-Y336N-R338L-K344E-E369K-N387K	8	0	41	0	0.000191534	0	P326H-Y336N
E248G-I265T-K344E-S346G-N387K	5	84	3	0	1.40147e-05	0	no
R338L-N339D-G381E-N387K	4	58	0	0	0	0	no
E248G-R249K-I265T-Y336N-N339D-N341S-N342K-K344E-E369K-G381E-N387K	11	0	1	15	4.67157e-06	8.1182e-05	Y336N-N341S-N342K
R249K-I265T-K344E-E369K-G381E-N387K	6	59	2	0	9.34313e-06	0	no
N339D-K344E-S346G-N387K	4	101	0	2	0	1.08243e-05	no
R249K-I265T-R338L-K344E-G381E-N387K	6	56	0	1	0	5.41213e-06	no
E248G-N339D-N387K	3	81	7	4	3.2701e-05	2.16485e-05	no
R249K-I265T-K344E-S346G-E369K-N387K	6	72	0	0	0	0	no
E248G-R249K-Q273R-Y336N-R338L-K344E-E369K-N387K	8	0	20	0	9.34313e-05	0	Q273R-Y336N
E248G-R249K-Y336N-R338L-K344E-V349A-E369K-N387K	8	0	17	2	7.94166e-05	1.08243e-05	Y336N-V349A
R249K-R338L-S346G-N387K	4	70	0	0	0	0	no
E248G-I265T-G381E-N387K	4	76	1	0	4.67157e-06	0	no
E248G-R249K-I265T-Y336N-N339D-P340L-K344E-E369K-N387K	9	0	6	16	2.80294e-05	8.65941e-05	Y336N-P340L
I265T-N339D-G381E-N387K	4	53	1	0	4.67157e-06	0	no
Y336H-N339D-K344E-S346G-E369K-G381E-N387K	7	230	19	6	8.87597e-05	3.24728e-05	no
R249K-K344E-E369K-G381E-N387K	5	76	1	7	4.67157e-06	3.78849e-05	no
R249K-Y336H-R338L-K344E-E369K-G381E-N387K	7	101	0	3	0	1.62364e-05	no
E248G-R249K-I265T-Y336N-N339D-K344V-E369K-N387K	8	0	4	11	1.86863e-05	5.95335e-05	Y336N-K344V
R249K-I265T-R338L-N339D-N387K	5	46	1	0	4.67157e-06	0	no
E248G-R249K-I265T-Y336H-R338L-N339D-N387K	7	48	0	2	0	1.08243e-05	no
E248G-R249K-I265T-R338L-S346G-E369K-N387K	7	82	0	9	0	4.87092e-05	no
E248G-R249K-I265T-Y336H-R338L-N339D-S346G-N387K	8	112	2	7	9.34313e-06	3.78849e-05	no
E248G-R249K-Y336N-R338L-K344E-D355G-E369K-N387K	8	0	17	1	7.94166e-05	5.41213e-06	Y336N-D355G
E248G-R249K-I265T-Y336H-R338L-K344E-N387K	7	54	0	0	0	0	no
E248G-I265T-K344E-S346G-G381E-N387K	6	111	0	0	0	0	no
E248G-R249K-Y336N-K344E-E369K-S372A-G381E-N387K	8	0	20	0	9.34313e-05	0	Y336N-S372A
I265T-K344E-E369K-N387K	4	50	6	1	2.80294e-05	5.41213e-06	no
E248G-R249K-I265T-N339D-N387K	5	65	1	4	4.67157e-06	2.16485e-05	no
R249K-I265T-Y336H-N339D-S346G-N387K	6	72	0	0	0	0	no
E248G-R249K-I265T-Y336H-K344E-S346G-E369K-G381E-N387K	9	175	17	24	7.94166e-05	0.000129891	no
E248G-R249K-I265T-Y336N-N339D-K344E-I366T-E369K-N387K	9	0	34	90	0.000158833	0.000487092	Y336N-I366T
E248A-Y336H-R338L-N339D-S346G-E369K-N387K	7	11	0	2	0	1.08243e-05	E248A
E248G-R249K-I305M-Y336N-R338L-K344E-E369K-N387K	8	0	20	1	9.34313e-05	5.41213e-06	I305M-Y336N
E248G-R249K-R338L-E369K-G381E-N387K	6	138	29	2	0.000135475	1.08243e-05	no
E248G-R249K-I265T-S335G-Y336N-N339D-K344E-E369K-N387K	9	0	9	26	4.20441e-05	0.000140715	S335G-Y336N

## Sheet: Figure 2e
Strain	Mutation	Log10 TCID50 (replicate 1)	Log10 TCID50 (replicate 2)	Log10 TCID50 (replicate 3)	Mean	SD
SD93	WT	6.5	7	5.75	6.41667	0.629153
SD93	mutant 1	< 1.3	< 1.3	< 1.3	< 1.3	0
SD93	mutant 2	< 1.3	< 1.3	< 1.3	< 1.3	0
SD93	mutant 3	< 1.3	< 1.3	< 1.3	< 1.3	0
SD93	mutant 4	< 1.3	< 1.3	< 1.3	< 1.3	0
SD93	mutant 5	3.25	4	4	3.75	0.433013
SD93	mutant 6	< 1.3	< 1.3	< 1.3	< 1.3	0
SD93	mutant 7	< 1.3	< 1.3	< 1.3	< 1.3	0
SD93	mutant 8	5.5	5.25	4.5	5.08333	0.520416
SD93	mutant 9	3.75	4	3.75	3.83333	0.144338

## Sheet: Figure 3b
mut	mutclass	InputCount	Rep1Count	Rep2Count	Rep1Freq	Rep2Freq	Rep1Enrich	Rep2Enrich	denovo
D286G-I302V-M307V-K334S-N336H	5	64	11	12	0.00016134	0.000196812	0.152092	0.18553	no
M307V-K334S-N336H-N356D-L370S	5	119	581	859	0.007825	0.0130198	3.99558	6.64815	no
R249K-D286G-I302V-M307V-D329N-N336H-N356D-L370S	8	30	13	13	0.00018823	0.000211951	0.372052	0.418938	no
I302V-K334S-N336H-N356D	4	57	264	425	0.00356293	0.00644937	3.76405	6.81342	no
R249K-D286G-N336H-N356D-L370S	5	97	288	256	0.00388561	0.00389081	2.42946	2.43271	no
D286G-K334S-N336H-N356D-L370S	5	142	879	793	0.0118316	0.0120207	5.06972	5.15072	no
D286G-I302V-D329N-N336H-N356D	5	58	22	36	0.000309235	0.000560156	0.321154	0.581746	no
D286G-M307V-D329N-N336H-N356D-L370S	6	117	46	45	0.000631916	0.00069641	0.328136	0.361626	no
D286G-M307V-D329N-N336H-N356D	5	85	29	14	0.00040335	0.00022709	0.287383	0.161799	no
R249K-M307V-D329N-K334S-N336H-N356D	6	111	163	163	0.00220498	0.00248285	1.20632	1.35834	no
R249K-D286G-I302V-D329N-K334S-N336H	6	94	9	5	0.00013445	9.08361e-05	0.0867189	0.0585884	no
D286G-I302V-K334S-N336H-N356D	5	50	209	234	0.00282345	0.00355775	3.39224	4.27446	no
R249K-D286G-K334S-N336H-N356D-L370S	6	87	466	312	0.00627882	0.00473862	4.37192	3.29948	no
I302V-M307V-D329N-N336H-L370S	5	121	15	19	0.00021512	0.000302787	0.108043	0.152074	no
R249K-I302V-N336H	3	64	3	6	5.37801e-05	0.000105976	0.0506972	0.0999007	no
D286G-D329N-K334S-N336H-N356D	5	113	296	298	0.00399317	0.00452667	2.14629	2.43304	no
D329N-K334S-N336H	3	237	46	42	0.000631916	0.000650992	0.162689	0.1676	no
I302V-M307V-D329N-K334S-N336H	5	91	20	21	0.000282345	0.000333066	0.188048	0.221829	no
D286G-I302V-K334S-N336H	4	70	27	18	0.00037646	0.000287648	0.324891	0.248244	no
R249K-I302V-D329N-N336H-L370S	5	96	8	9	0.000121005	0.000151394	0.0764378	0.0956339	no
I302V-M307V-D329N-K334S-N336H-N356D-L370S	7	96	169	190	0.00228565	0.00289162	1.44383	1.82661	no
M307V-N336H-L370S	3	213	12	20	0.000174785	0.000317927	0.0500457	0.091031	no
R249K-D286G-I302V-M307V-N336H	5	41	6	5	9.41151e-05	9.08361e-05	0.137305	0.132521	no
I302V-K334S-N336H	3	84	121	61	0.00164029	0.00093864	1.18244	0.676638	no
R249K-I302V-M307V-K334S-N336H-N356D-L370S	7	39	200	281	0.00270245	0.0042693	4.13975	6.53993	no
D286G-N336H	2	113	23	23	0.00032268	0.000363345	0.173438	0.195295	no
D286G-D329N-N336H-N356D-L370S	5	143	77	75	0.00104871	0.00115059	0.446241	0.489593	no
I302V-D329N-K334S-N336H-N356D-L370S	6	120	291	308	0.00392594	0.00467806	1.98809	2.36895	no
D286G-M307V-D329N-K334S-N336H-L370S	6	177	25	24	0.00034957	0.000378484	0.120335	0.130288	no
R249K-I302V-M307V-D329N-K334S-N336H	6	69	7	8	0.00010756	0.000136254	0.094152	0.119269	no
M307V-N336H-N356D	3	105	103	84	0.00139828	0.00128685	0.808286	0.743869	no
R249K-I302V-M307V-D329N-N336H-N356D-L370S	7	72	13	18	0.00018823	0.000287648	0.157995	0.241443	no
D286G-M307V-D329N-K334S-N336H-N356D	6	104	120	154	0.00162685	0.0023466	0.949366	1.36939	no
D286G-N336H-L370S	3	162	52	22	0.000712586	0.000348205	0.267871	0.130895	no
D286G-I302V-M307V-N336H	4	31	11	5	0.00016134	9.08361e-05	0.308936	0.173934	no
K334S-N336H-L370S	3	229	411	393	0.00553935	0.00596491	1.47573	1.5891	no
R249K-M307V-K334S-N336H-N356D-L370S	6	118	476	285	0.00641327	0.00432986	3.30224	2.22948	no
R249K-M307V-K334S-N336H-N356D	5	92	290	296	0.0039125	0.00449639	2.57779	2.96249	no
R249K-I302V-K334S-N336H-N356D	5	61	300	307	0.00404695	0.00466292	3.99956	4.60832	no
D286G-I302V-M307V-D329N-N336H-N356D-L370S	7	51	26	16	0.000363015	0.000257369	0.427758	0.30327	no
D286G-I302V-D329N-N336H-N356D-L370S	6	62	32	35	0.000443686	0.000545017	0.43153	0.530085	no
M307V-D329N-K334S-N336H-N356D	5	152	278	206	0.00375116	0.00313385	1.50228	1.25505	no
R249K-D286G-M307V-D329N-K334S-N336H-L370S	7	131	22	12	0.000309235	0.000196812	0.143546	0.0913594	no
R249K-D286G-I302V-K334S-N336H-N356D	6	35	273	78	0.00368393	0.00119601	6.27026	2.03567	no
R249K-I302V-D329N-K334S-N336H-N356D	6	52	268	349	0.00361671	0.00529878	4.18133	6.12598	no
R249K-D286G-I302V-D329N-N336H-N356D	6	39	31	42	0.000430241	0.000650992	0.659064	0.997223	no
R249K-M307V-D329N-N336H-N356D	5	132	28	9	0.000389905	0.000151394	0.179632	0.069748	no
R249K-D286G-I302V-M307V-N336H-N356D-L370S	7	34	102	50	0.00138484	0.000772107	2.42441	1.35172	no
I302V-M307V-K334S-N336H	4	84	7	12	0.00010756	0.000196812	0.0775369	0.141876	no
R249K-D286G-I302V-M307V-D329N-K334S-N336H-N356D	8	41	102	47	0.00138484	0.000726689	2.02034	1.06017	no
D286G-N336H-N356D	3	87	168	217	0.00227221	0.00330038	1.58213	2.29804	no
N336H	1	261	54	38	0.000739476	0.000590435	0.172941	0.138085	no
D286G-M307V-K334S-N336H	4	108	12	20	0.000174785	0.000317927	0.0982549	0.178721	no
D286G-I302V-N336H-L370S	4	82	8	11	0.000121005	0.000181672	0.089331	0.134118	no
R249K-I302V-K334S-N336H	4	81	52	76	0.000712586	0.00116573	0.532475	0.871085	no
R249K-D286G-I302V-M307V-K334S-N336H-N356D	7	28	159	83	0.0021512	0.00127171	4.54527	2.68698	no
D286G-I302V-M307V-N336H-N356D-L370S	6	52	94	138	0.00127728	0.00210437	1.47668	2.43289	no
R249K-M307V-N336H-L370S	4	133	26	16	0.000363015	0.000257369	0.165996	0.117687	no
R249K-I302V-N336H-N356D-L370S	5	54	240	192	0.00324025	0.0029219	3.60987	3.2552	no
D286G-D329N-N336H	3	207	28	35	0.000389905	0.000545017	0.114861	0.160555	no
D286G-M307V-K334S-N336H-L370S	5	124	24	29	0.000336125	0.000454181	0.164766	0.222636	no
D286G-I302V-M307V-D329N-N336H-N356D	6	59	15	10	0.00021512	0.000166533	0.219688	0.170069	no
R249K-M307V-K334S-N336H-L370S	5	123	31	28	0.000430241	0.000439041	0.212601	0.21695	no
R249K-D286G-D329N-N336H-N356D-L370S	6	102	98	78	0.00133106	0.00119601	0.791837	0.711498	no
R249K-D286G-I302V-M307V-K334S-N336H-N356D-L370S	8	33	152	67	0.00205709	0.00102948	3.70723	1.8553	no
D286G-M307V-D329N-N336H-L370S	5	163	20	29	0.000282345	0.000454181	0.10549	0.169692	no
D286G-I302V-M307V-D329N-N336H-L370S	6	95	5	8	8.06701e-05	0.000136254	0.0514894	0.0869671	no
R249K-D286G-M307V-N336H	4	97	14	21	0.000201675	0.000333066	0.126096	0.208248	no
D286G-D329N-K334S-N336H-N356D-L370S	6	128	408	432	0.00549901	0.00655534	2.61199	3.11374	no
R249K-N336H-N356D	3	115	346	317	0.00466542	0.00481432	2.46439	2.54304	no
R249K-D286G-I302V-N336H-N356D-L370S	6	46	184	130	0.00248733	0.00198326	3.24273	2.58557	no
R249K-I302V-N336H-L370S	4	93	15	9	0.00021512	0.000151394	0.140226	0.0986861	no
I302V-M307V-K334S-N336H-L370S	5	101	18	24	0.000255455	0.000378484	0.153459	0.227365	no
R249K-D286G-I302V-M307V-N336H-L370S	6	57	6	3	9.41151e-05	6.05574e-05	0.0994278	0.0639758	no
I302V-M307V-N336H-N356D	4	51	71	51	0.000968041	0.000787247	1.14069	0.927649	no
R249K-D286G-M307V-D329N-N336H-L370S	6	142	21	8	0.00029579	0.000136254	0.126743	0.0583835	no
R249K-I302V-M307V-K334S-N336H	5	66	9	21	0.00013445	0.000333066	0.12296	0.304601	no
R249K-D329N-N336H	3	213	28	29	0.000389905	0.000454181	0.111641	0.130044	no
D286G-I302V-N336H-N356D	4	41	119	126	0.0016134	0.0019227	2.3538	2.80503	no
D286G-I302V-M307V-K334S-N336H-L370S	6	80	14	19	0.000201675	0.000302787	0.152561	0.229049	no
R249K-I302V-K334S-N336H-N356D-L370S	6	75	263	195	0.00354948	0.00296731	2.86173	2.39236	no
R249K-D329N-N336H-N356D-L370S	5	144	94	87	0.00127728	0.00133226	0.539751	0.562987	no
R249K-M307V-K334S-N336H	4	101	20	17	0.000282345	0.000272508	0.169612	0.163703	no
R249K-D286G-I302V-M307V-D329N-N336H-L370S	7	78	2	8	4.0335e-05	0.000136254	0.0312847	0.105682	no
I302V-K334S-N336H-L370S	4	124	255	241	0.00344192	0.00366372	1.6872	1.79593	no
R249K-D286G-M307V-D329N-K334S-N336H-N356D-L370S	8	107	151	176	0.00204364	0.00267967	1.15946	1.52031	no
M307V-D329N-N336H-N356D	4	141	52	30	0.000712586	0.00046932	0.307486	0.202515	no
D286G-M307V-D329N-K334S-N336H-N356D-L370S	7	130	279	275	0.0037646	0.00417846	1.76086	1.95444	no
R249K-D286G-D329N-N336H-L370S	5	184	26	34	0.000363015	0.000529878	0.120235	0.175501	no
R249K-D286G-I302V-M307V-D329N-K334S-N336H-L370S	8	77	4	9	6.72251e-05	0.000151394	0.0528096	0.118929	no
R249K-D286G-N336H-L370S	4	134	6	20	9.41151e-05	0.000317927	0.0427171	0.144301	no
R249K-D329N-K334S-N336H-L370S	5	255	68	56	0.000927706	0.000862943	0.222048	0.206547	no
R249K-I302V-M307V-D329N-N336H	5	84	4	4	6.72251e-05	7.56968e-05	0.0484606	0.0545676	no
R249K-D286G-K334S-N336H-L370S	5	151	41	57	0.000564691	0.000878083	0.227637	0.353971	no
R249K-D286G-I302V-D329N-N336H-N356D-L370S	7	48	23	43	0.00032268	0.000666132	0.403509	0.832991	no
R249K-M307V-D329N-N336H	4	150	23	19	0.00032268	0.000302787	0.13094	0.122867	no
D286G-I302V-D329N-K334S-N336H-N356D-L370S	7	72	182	161	0.00246044	0.00245258	2.06522	2.05862	no
M307V-N336H	2	156	11	36	0.00016134	0.000560156	0.0629679	0.218618	no
D329N-N336H-N356D-L370S	4	205	162	128	0.00219154	0.00195298	0.651865	0.580906	no
M307V-D329N-N336H-N356D-L370S	5	199	63	37	0.000860481	0.000575296	0.263626	0.176253	no
R249K-D286G-I302V-M307V-D329N-N336H	6	54	2	6	4.0335e-05	0.000105976	0.0449362	0.118064	no
R249K-D286G-N336H	3	127	16	14	0.000228565	0.00022709	0.109415	0.108709	no
R249K-I302V-N336H-N356D	4	49	222	169	0.00299824	0.00257369	3.67428	3.15401	no
R249K-K334S-N336H-L370S	4	181	297	203	0.00400661	0.00308843	1.34891	1.03978	no
R249K-I302V-M307V-N336H-N356D	5	32	86	59	0.00116972	0.000908361	2.17192	1.68663	no
D286G-M307V-N336H-L370S	4	167	21	13	0.00029579	0.000211951	0.107882	0.0773041	no
R249K-M307V-N336H	3	142	15	22	0.00021512	0.000348205	0.0921768	0.149202	no
I302V-M307V-D329N-N336H	4	125	9	4	0.00013445	7.56968e-05	0.0653833	0.0368115	no
D286G-M307V-D329N-K334S-N336H	5	161	12	24	0.000174785	0.000378484	0.0661098	0.143156	no
I302V-K334S-N336H-N356D-L370S	5	75	450	269	0.0060637	0.00408763	4.88878	3.2956	no
R249K-M307V-D329N-K334S-N336H	5	155	22	18	0.000309235	0.000287648	0.121462	0.112983	no
R249K-I302V-M307V-D329N-K334S-N336H-N356D-L370S	8	76	165	159	0.00223187	0.0024223	1.77605	1.92758	no
D286G-K334S-N336H-L370S	4	143	61	77	0.000833591	0.00118087	0.354705	0.502477	no
D329N-K334S-N336H-L370S	4	280	69	60	0.000941151	0.000923501	0.205225	0.201376	no
D286G-I302V-M307V-K334S-N336H-N356D	6	40	189	172	0.00255455	0.00261911	3.81775	3.91423	no
R249K-M307V-N336H-N356D-L370S	5	101	186	207	0.00251422	0.00314899	1.51035	1.89168	no
I302V-M307V-D329N-K334S-N336H-N356D	6	59	169	190	0.00228565	0.00289162	2.33418	2.95302	no
R249K-I302V-D329N-K334S-N336H-L370S	6	117	33	32	0.000457131	0.000499599	0.237375	0.259427	no
D286G-M307V-N336H-N356D	4	81	53	32	0.000726031	0.000499599	0.542522	0.373322	no
R249K-I302V-D329N-N336H-N356D-L370S	6	86	53	50	0.000726031	0.000772107	0.511343	0.543794	no
D286G-I302V-M307V-D329N-K334S-N336H-N356D	7	52	96	121	0.00130417	0.001847	1.50776	2.13534	no
R249K-D286G-N336H-N356D	4	77	162	142	0.00219154	0.00216493	1.72159	1.70069	no
K334S-N336H-N356D-L370S	4	166	1062	1032	0.0142921	0.015639	5.2439	5.73809	no
M307V-D329N-K334S-N336H	4	239	41	37	0.000564691	0.000575296	0.14417	0.146878	no
I302V-N336H-N356D-L370S	4	77	279	333	0.0037646	0.00505655	2.95734	3.97224	no
R249K-I302V-M307V-K334S-N336H-N356D	6	53	198	155	0.00267556	0.00236174	3.03597	2.67987	no
D286G-I302V-M307V-D329N-N336H	5	71	8	14	0.000121005	0.00022709	0.102979	0.19326	no
D286G-M307V-K334S-N336H-N356D-L370S	6	106	518	422	0.00697796	0.00640395	3.99596	3.66725	no
I302V-N336H	2	69	11	24	0.00016134	0.000378484	0.141228	0.331303	no
R249K-D286G-I302V-N336H-L370S	5	65	7	3	0.00010756	6.05574e-05	0.0998582	0.0562212	no
D286G-M307V-N336H	3	104	22	16	0.000309235	0.000257369	0.180458	0.150191	no
N336H-L370S	2	216	65	32	0.000887371	0.000499599	0.250566	0.141071	no
I302V-D329N-K334S-N336H	4	119	24	13	0.000336125	0.000211951	0.171631	0.108226	no
D286G-M307V-K334S-N336H-N356D	5	80	274	285	0.00369738	0.00432986	2.79695	3.2754	no
K334S-N336H	2	184	131	119	0.00177474	0.00181672	0.587814	0.601718	no
R249K-I302V-D329N-N336H-N356D	5	66	59	69	0.000806701	0.00105976	0.737758	0.969186	no
M307V-K334S-N336H	3	150	20	24	0.000282345	0.000378484	0.114572	0.153584	no
M307V-K334S-N336H-N356D	4	82	396	525	0.00533767	0.0079633	3.94049	5.87884	no
R249K-I302V-D329N-N336H	4	81	6	13	9.41151e-05	0.000211951	0.0703269	0.158379	no
D286G-I302V-M307V-D329N-K334S-N336H-N356D-L370S	8	60	118	147	0.00159996	0.00224062	1.60714	2.25069	no
K334S-N336H-N356D	3	141	854	1047	0.0114955	0.015866	4.96038	6.84631	no
D286G-M307V-N336H-N356D-L370S	5	112	174	104	0.00235288	0.00158963	1.27584	0.861975	no
R249K-D286G-K334S-N336H	4	92	20	34	0.000282345	0.000529878	0.186026	0.349115	no
R249K-I302V-M307V-D329N-N336H-N356D	6	60	10	13	0.000147895	0.000211951	0.148559	0.212903	no
D329N-K334S-N336H-N356D-L370S	5	200	747	532	0.0100569	0.00806928	3.0658	2.45989	no
R249K-D286G-M307V-K334S-N336H-N356D	6	56	359	223	0.00484021	0.00339122	5.20314	3.6455	no
I302V-N336H-L370S	3	105	9	23	0.00013445	0.000363345	0.0777198	0.210034	no
R249K-I302V-M307V-N336H-L370S	5	91	4	8	6.72251e-05	0.000136254	0.0447734	0.0907483	no
R249K-D329N-K334S-N336H	4	177	28	21	0.000389905	0.000333066	0.134219	0.114653	no
R249K-D286G-D329N-N336H-N356D	5	102	37	25	0.000510911	0.000393623	0.303937	0.234164	no
R249K-D286G-I302V-D329N-K334S-N336H-L370S	7	67	14	13	0.000201675	0.000211951	0.181727	0.190987	no
R249K-M307V-N336H-N356D	4	78	115	84	0.00155962	0.00128685	1.20967	0.998103	no
D286G-K334S-N336H-N356D	4	97	736	559	0.00990898	0.00847804	6.19554	5.30085	no
R249K-I302V-M307V-D329N-K334S-N336H-N356D	7	66	86	116	0.00116972	0.0017713	1.06975	1.61992	no
M307V-N336H-N356D-L370S	4	134	201	246	0.00271589	0.00373942	1.23269	1.69725	no
R249K-D286G-I302V-M307V-D329N-K334S-N336H-N356D-L370S	9	62	105	69	0.00142517	0.00105976	1.38613	1.03072	no
R249K-D286G-I302V-D329N-K334S-N336H-N356D	7	45	134	127	0.00181508	0.00193784	2.41776	2.58128	no
I302V-M307V-N336H-N356D-L370S	5	61	142	113	0.00192264	0.00172589	1.90012	1.70568	no
I302V-M307V-N336H-L370S	4	98	10	8	0.000147895	0.000136254	0.0915367	0.0843317	no
R249K-D286G-M307V-D329N-K334S-N336H	6	128	4	9	6.72251e-05	0.000151394	0.0319314	0.0719108	no
R249K-D286G-D329N-K334S-N336H	5	162	28	26	0.000389905	0.000408763	0.146571	0.15366	no
R249K-K334S-N336H	3	131	95	107	0.00129072	0.00163505	0.599149	0.758986	no
I302V-D329N-N336H-N356D-L370S	5	94	96	106	0.00130417	0.00161991	0.841174	1.04483	no
D286G-I302V-D329N-K334S-N336H	5	86	14	8	0.000201675	0.000136254	0.14204	0.0959637	no
D329N-N336H-N356D	3	165	140	77	0.00189575	0.00118087	0.699759	0.435883	no
I302V-D329N-N336H-L370S	4	140	28	23	0.000389905	0.000363345	0.16944	0.157898	no
D286G-I302V-M307V-D329N-K334S-N336H	6	72	6	19	9.41151e-05	0.000302787	0.0789974	0.25415	no
I302V-D329N-K334S-N336H-L370S	5	147	53	48	0.000726031	0.000741829	0.300587	0.307127	no
R249K-D286G-D329N-K334S-N336H-N356D	6	109	341	222	0.0045982	0.00337608	2.56136	1.8806	no
R249K-D329N-K334S-N336H-N356D	5	134	585	604	0.00787878	0.00915931	3.57603	4.15724	no
D286G-I302V-K334S-N336H-L370S	5	95	55	60	0.000752921	0.000923501	0.480567	0.589444	no
D286G-D329N-N336H-L370S	4	213	54	24	0.000739476	0.000378484	0.211732	0.10837	no
I302V-M307V-N336H	3	80	5	10	8.06701e-05	0.000166533	0.0610244	0.125977	no
I302V-D329N-K334S-N336H-N356D	5	83	264	424	0.00356293	0.00643423	2.59899	4.69346	no
R249K-M307V-D329N-K334S-N336H-N356D-L370S	7	174	294	227	0.00396628	0.00345177	1.38874	1.20859	no
R249K-M307V-D329N-N336H-N356D-L370S	6	129	34	37	0.000470576	0.000575296	0.2218	0.271159	no
D329N-N336H-L370S	3	295	66	47	0.000900816	0.000726689	0.186475	0.15043	no
R249K-D286G-M307V-K334S-N336H-N356D-L370S	7	78	284	231	0.00383183	0.00351233	2.97204	2.72424	no
D329N-K334S-N336H-N356D	4	171	921	580	0.0123963	0.00879597	4.41611	3.13351	no
D286G-I302V-D329N-K334S-N336H-L370S	6	129	13	20	0.00018823	0.000317927	0.0887201	0.149851	no
D286G-I302V-D329N-N336H	4	84	21	10	0.00029579	0.000166533	0.213227	0.120049	no
R249K-D286G-I302V-D329N-N336H-L370S	6	86	14	8	0.000201675	0.000136254	0.14204	0.0959637	no
R249K-D286G-I302V-M307V-K334S-N336H	6	48	3	8	5.37801e-05	0.000136254	0.0672514	0.170385	no
R249K-D286G-I302V-M307V-D329N-K334S-N336H	7	57	6	11	9.41151e-05	0.000181672	0.0994278	0.191927	no
R249K-D329N-N336H-L370S	4	259	42	23	0.000578136	0.000363345	0.136249	0.0856291	no
D286G-D329N-K334S-N336H-L370S	5	207	49	44	0.000672251	0.000681271	0.198036	0.200693	no
M307V-D329N-K334S-N336H-N356D-L370S	6	170	337	232	0.00454442	0.00352747	1.62839	1.26399	no
I302V-M307V-D329N-N336H-N356D	5	67	17	21	0.00024201	0.000333066	0.218073	0.300122	no
D286G-I302V-N336H	3	67	10	19	0.000147895	0.000302787	0.133267	0.272838	no
R249K-I302V-D329N-K334S-N336H	5	91	13	17	0.00018823	0.000272508	0.125365	0.181497	no
I302V-D329N-N336H-N356D	4	87	67	66	0.000914261	0.00101434	0.636596	0.706278	no
R249K-I302V-M307V-D329N-N336H-L370S	6	111	9	18	0.00013445	0.000287648	0.0735562	0.157369	no
R249K-I302V-M307V-N336H-N356D-L370S	6	49	75	78	0.00102182	0.00119601	1.25222	1.46569	no
R249K-D286G-I302V-M307V-N336H-N356D	6	27	42	41	0.000578136	0.000635853	1.26517	1.39147	no
R249K-D286G-M307V-D329N-K334S-N336H-N356D	7	84	114	103	0.00154618	0.00157449	1.11459	1.13501	no
D286G-I302V-M307V-D329N-K334S-N336H-L370S	7	106	17	10	0.00024201	0.000166533	0.138588	0.0953658	no
N336H-N356D	2	126	556	468	0.00748887	0.00710036	3.61318	3.42573	no
R249K-D286G-I302V-K334S-N336H-N356D-L370S	7	53	258	134	0.00348226	0.00204381	3.95133	2.31912	no
R249K-D286G-I302V-N336H	4	57	14	8	0.000201675	0.000136254	0.213059	0.143946	no
R249K-D329N-K334S-N336H-N356D-L370S	6	154	487	430	0.00656117	0.00652506	2.59374	2.57946	no
R249K-M307V-D329N-N336H-L370S	5	199	24	31	0.000336125	0.000484459	0.102979	0.148424	no
R249K-I302V-M307V-D329N-K334S-N336H-L370S	7	110	9	14	0.00013445	0.00022709	0.0742189	0.125358	no
M307V-D329N-K334S-N336H-L370S	5	223	43	58	0.000591581	0.000893222	0.161824	0.244336	no
R249K-D286G-D329N-K334S-N336H-N356D-L370S	7	131	384	357	0.00517633	0.00541989	2.40284	2.5159	no
R249K-D286G-M307V-N336H-N356D	5	62	63	35	0.000860481	0.000545017	0.836907	0.530085	no
R249K-I302V-M307V-N336H	4	81	6	13	9.41151e-05	0.000211951	0.0703269	0.158379	no
D286G-I302V-K334S-N336H-N356D-L370S	6	58	412	351	0.00555279	0.00532905	5.76681	5.53445	no
I302V-N336H-N356D	3	59	227	306	0.00306546	0.00464778	3.13055	4.74647	no
R249K-D286G-M307V-N336H-L370S	5	128	22	10	0.000309235	0.000166533	0.146884	0.0791019	no
D286G-I302V-M307V-N336H-N356D	5	31	64	45	0.000873926	0.00069641	1.6734	1.3335	no
R249K-D286G-M307V-D329N-N336H-N356D	6	112	23	15	0.00032268	0.00024223	0.174973	0.131349	no
R249K-K334S-N336H-N356D-L370S	5	131	761	672	0.0102451	0.0101888	4.75575	4.7296	no
I302V-D329N-N336H	3	136	23	9	0.00032268	0.000151394	0.144321	0.0677116	no
R249K-I302V-D329N-K334S-N336H-N356D-L370S	7	93	230	275	0.0031058	0.00417846	2.02452	2.72374	no
D329N-N336H	2	249	32	31	0.000443686	0.000484459	0.108746	0.118739	no
M307V-D329N-N336H	3	195	25	25	0.00034957	0.000393623	0.109284	0.123055	no
R249K-I302V-K334S-N336H-L370S	5	103	140	220	0.00189575	0.0033458	1.11692	1.97125	no
R249K-N336H	2	166	19	26	0.0002689	0.000408763	0.0986623	0.149979	no
D286G-I302V-N336H-N356D-L370S	5	61	202	200	0.00272934	0.00304301	2.69738	3.00738	no
I302V-M307V-K334S-N336H-N356D-L370S	6	75	242	234	0.00326714	0.00355775	2.63409	2.86839	no
R249K-D286G-I302V-D329N-N336H	5	61	11	14	0.00016134	0.00022709	0.159451	0.224431	no
R249K-N336H-N356D-L370S	4	115	642	492	0.00864515	0.0074637	4.56657	3.94251	no
I302V-M307V-D329N-N336H-N356D-L370S	6	103	21	25	0.00029579	0.000393623	0.174272	0.231912	no
M307V-K334S-N336H-L370S	4	189	45	59	0.000618471	0.000908361	0.199454	0.292942	no
R249K-D286G-I302V-D329N-K334S-N336H-N356D-L370S	8	48	195	152	0.00263522	0.00231632	3.29532	2.89654	no
R249K-D286G-K334S-N336H-N356D	5	79	495	424	0.00666873	0.00643423	5.10775	4.92814	no
R249K-D286G-M307V-K334S-N336H	5	84	8	21	0.000121005	0.000333066	0.0872291	0.240097	no
D286G-D329N-K334S-N336H	4	167	32	22	0.000443686	0.000348205	0.161824	0.127	no
D286G-I302V-D329N-N336H-L370S	5	112	19	22	0.0002689	0.000348205	0.145811	0.188814	no
R249K-D286G-I302V-K334S-N336H	5	40	17	15	0.00024201	0.00024223	0.361681	0.362009	no
R249K-D286G-D329N-K334S-N336H-L370S	6	173	24	28	0.000336125	0.000439041	0.118366	0.154608	no
D286G-I302V-D329N-K334S-N336H-N356D	6	67	160	221	0.00216465	0.00336094	1.95054	3.0285	no
R249K-D286G-M307V-N336H-N356D-L370S	6	78	119	96	0.0016134	0.00146852	1.25139	1.13901	no
I302V-M307V-D329N-K334S-N336H-L370S	6	106	27	17	0.00037646	0.000272508	0.215582	0.156053	no
M307V-D329N-N336H-L370S	4	233	40	37	0.000551246	0.000575296	0.144346	0.150644	no
R249K-D286G-I302V-M307V-K334S-N336H-L370S	7	46	16	1	0.000228565	3.02787e-05	0.297981	0.0394744	no
D286G-I302V-M307V-N336H-L370S	5	64	9	3	0.00013445	6.05574e-05	0.126743	0.0570861	no
R249K-D286G-M307V-D329N-N336H-N356D-L370S	7	105	21	22	0.00029579	0.000348205	0.170984	0.201282	no
D286G-M307V-D329N-N336H	4	151	13	12	0.00018823	0.000196812	0.0758791	0.0793384	no
R249K-I302V-M307V-K334S-N336H-L370S	6	72	16	14	0.000228565	0.00022709	0.191851	0.190613	no
D286G-K334S-N336H	3	136	37	58	0.000510911	0.000893222	0.228508	0.399498	no
R249K-D286G-I302V-M307V-D329N-N336H-N356D	7	29	20	8	0.000282345	0.000136254	0.576681	0.278295	no
I302V-M307V-K334S-N336H-N356D	5	66	214	155	0.00289068	0.00236174	2.64363	2.1599	no
R249K-D286G-I302V-K334S-N336H-L370S	6	60	32	32	0.000443686	0.000499599	0.445678	0.501843	no
R249K-D329N-N336H-N356D	4	143	86	53	0.00116972	0.000817525	0.497731	0.347868	no
R249K-D286G-M307V-D329N-N336H	5	123	19	18	0.0002689	0.000287648	0.132876	0.14214	no
R249K-M307V-D329N-K334S-N336H-L370S	6	222	35	19	0.000484021	0.000302787	0.132995	0.0831972	no
R249K-K334S-N336H-N356D	4	119	758	474	0.0102048	0.00719119	5.21072	3.67194	no
D286G-I302V-M307V-K334S-N336H-N356D-L370S	7	40	327	277	0.00440997	0.00420874	6.59064	6.28991	no
R249K-D286G-M307V-K334S-N336H-L370S	6	101	32	32	0.000443686	0.000499599	0.266533	0.300122	no
N336H-N356D-L370S	3	173	969	674	0.0130417	0.0102191	4.59262	3.59864	no
R249K-D286G-I302V-N336H-N356D	5	42	135	43	0.00182852	0.000666132	2.6056	0.949222	no
D286G-N336H-N356D-L370S	4	131	328	261	0.00442341	0.00396651	2.05333	1.84124	no
D286G-D329N-N336H-N356D	4	118	37	47	0.000510911	0.000726689	0.263072	0.374178	no
R249K-D286G-D329N-N336H	4	127	19	20	0.0002689	0.000317927	0.128723	0.152192	no
R249K-N336H-L370S	3	186	29	33	0.00040335	0.000514738	0.132165	0.168663	no

## Sheet: Figure 3c
Strain	Mutation	Log10 TCID50 (replicate 1)	Log10 TCID50 (replicate 2)	Log10 TCID50 (replicate 3)	Mean	SD
Bil69 mutlib	WT	2.74974	3	4.25	3.33325	0.803733
Bil69 mutlib	N336H	< 1.3	< 1.3	< 1.3	< 1.3	0
Bil69 mutlib	N356D	3.49996	3.74997	3.49996	3.5833	0.144341
Bil69 mutlib	N336Y	< 1.3	< 1.3	< 1.3	< 1.3	0
Bil69 mutlib	N336H/N356D	3	3.24993	3.24993	3.16662	0.144298
Bil69 mutlib	N336Y/N356D	3.74997	3.49996	3.24993	3.49995	0.250018

## Sheet: Figure 4
Strain	Mutation	Relative NA activity (replicate 1)	Relative NA activity (replicate 2)	Relative NA activity (replicate 3)	Mean	SD	Cell surface
SD93	WT	1	1	1	1	0
SD93	N387K	0.121469	0.115767	0.276649	0.171295	0.0912838
SD93	K385N/N387K	0.00798	0.08732	0.171737	0.089011	0.0818936
SD93	mutant 5	0.392342	0.446038	0.856146	0.564842	0.253701
SD93	mutant 8	0.349853	0.180921	0.32356	0.284778	0.0908982
Mos99	WT	1	1	1	1	0
Mos99	N387K	0.0125373	0.0222544	0.0275411	0.0207776	0.00761013
Mos99	K385N/N387K	0.55033	0.573837	0.751575	0.625247	0.110033
Mos99	K385N	0.898929	0.615739	1.06035	0.858338	0.225066
Bil69	WT	1	1	1	1	0
Bil69	N336H	0	0.00586409	0.0259388	0.010601	0.0136027
Bil69	N356D	1.14	2.7268	2.1392	2.00128	0.803415
Bil69	N336Y	0.0119379	0.0502653	0.00832525	0.0235095	0.0232415
Bil69	N336H/N356D	0.800371	0.986041	1.12113	0.969182	0.161045
Bil69	N336Y/N356D	0.449361	1.69805	1.21961	1.12234	0.630002
Strain	Mutation	Relative NA activity (replicate 1)	Relative NA activity (replicate 2)	Relative NA activity (replicate 3)	Mean	SD
SD93	WT	1	1	1	1	0	recombinant NA
SD93	N387K	0.00782269	0.0182408	0.0232762	0.0164466	0.00788146
SD93	K385N/N387K	0.0148	0.0178354	0.0193237	0.0173118	0.00231853
SD93	mutant 5	1.17471	1.04783	1.21124	1.14459	0.0857667
SD93	mutant 8	0.835289	0.753547	0.800615	0.796484	0.0410274
Mos99	WT	1	1	1	1	0
Mos99	N387K	0.356503	0.406793	0.392346	0.385214	0.0258926
Mos99	K385N/N387K	1.07122	1.08734	0.920758	1.02644	0.0918771
Mos99	K385N	0.849467	0.815204	0.750676	0.805116	0.0501619
Bil69	WT	1	1	1	1	0
Bil69	N336H	0.769903	0.907024	0.700313	0.792413	0.105178
Bil69	N356D	1.17	1.28146	0.888106	1.11235	0.202387
Bil69	N336Y	0.459709	0.427994	0.369327	0.41901	0.0458557
Bil69	N336H/N356D	1.06255	0.903487	0.677817	0.881284	0.193324
Bil69	N336Y/N356D	1.05218	0.894644	0.784624	0.910484	0.134482

## Sheet: Figure 6a
Strain	Mutation	ΔTm (rep 1)	ΔTm (rep 2)	ΔTm (rep 3)	ΔTm (rep 4)	ΔTm (rep 5)	ΔTm (rep 6)	Mean	SD
SD93	WT	0	0	0	0	0	0	0	0
SD93	N387K	-5	-5	-5	-5	-5	-5	-5	0
SD93	K385N/N387K	0	0	0	-0.5	-0.5	-0.5	-0.25	0.273861
SD93	mutant 5	-1	-1	-1	-1	-1	-1	-1	0
SD93	mutant 8	0.5	0.5	0.5	0	0.5	0	0.333333	0.258199
Mos99	WT	0	0	0	0	0	0	0	0
Mos99	N387K	-4.5	-4.5	-5	-5	-5	-4.5	-4.75	0.25
Mos99	K385N/N387K	-2	-2	-2	-2	-2	-2	-2	0
Mos99	K385N	-2	-2	-2	-2	-1.5	-1.5	-1.83333	0.235702
Bil69	WT	0	0	0	0	0	0	0	0
Bil69	N336H	-0.5	-0.5	0	0	0	0	-0.166667	0.235702
Bil69	N356D	0	-0.5	1	0	-0.5	0	0	0.5
Bil69	N336Y	-6	-6	-5.5	-6	-5.5	-5.5	-5.75	0.25
Bil69	N336H/N356D	-0.5	-0.5	-0.5	0	-0.5	0	-0.333333	0.235702
Bil69	N336Y/N356D	-0.5	-0.5	-0.5	-0.5	0	0	-0.333333	0.235702

[truncated: 2 more sheets: Supplementary Figure 2, Supplementary Figure 3]
